# Supplementary material for: Expression profiles and functional prediction of long non-coding RNAs LINC01133, ZEB1-AS1 and ABHD11-AS1 in the luminal subtype of breast cancer
Source: J Transl Med. 2021 Aug 26;19:364. doi: 10.1186/s12967-021-03026-7 (PMC8390237; doi:10.1186/s12967-021-03026-7)
Supplement: Supplementary file 5 — Additional file 5. File S1. The list of 420 luminal samples obtained from UCSC Xena Browser and the Genomic Data Commons (GDC) database. [file 12967_2021_3026_MOESM5_ESM.xlsx]

## Sheet: Sheet1
Complete TCGA ID	PAM50 Classification
TCGA-A2-A0CU	Luminal A
TCGA-AR-A0TR	Luminal A
TCGA-BH-A18T	Luminal A
TCGA-B6-A0I8	Luminal A
TCGA-B6-A0X4	Luminal A
TCGA-A8-A06U	Luminal A
TCGA-BH-A0EA	Luminal A
TCGA-BH-A18N	Luminal A
TCGA-BH-A1EU	Luminal A
TCGA-B6-A0X7	Luminal A
TCGA-A2-A04V	Luminal A
TCGA-BH-A18S	Luminal A
TCGA-BH-A18M	Luminal A
TCGA-B6-A0RM	Luminal A
TCGA-BH-A1ET	Luminal A
TCGA-B6-A0IN	Luminal A
TCGA-BH-A1EO	Luminal A
TCGA-B6-A0WS	Luminal A
TCGA-B6-A0RP	Luminal A
TCGA-B6-A0IH	Luminal A
TCGA-B6-A0WY	Luminal A
TCGA-BH-A1ES	Luminal A
TCGA-B6-A0X0	Luminal A
TCGA-B6-A0RQ	Luminal A
TCGA-B6-A0IG	Luminal A
TCGA-BH-A0HO	Luminal A
TCGA-BH-A0DS	Luminal A
TCGA-BH-A0DQ	Luminal A
TCGA-BH-A0HK	Luminal A
TCGA-A7-A0CG	Luminal A
TCGA-A7-A0CH	Luminal A
TCGA-A7-A0DB	Luminal A
TCGA-A7-A0D9	Luminal A
TCGA-AO-A0J8	Luminal A
TCGA-BH-A0GZ	Luminal A
TCGA-AO-A0JA	Luminal A
TCGA-AO-A0JF	Luminal A
TCGA-A7-A0CD	Luminal A
TCGA-D8-A145	Luminal A
TCGA-BH-A0HP	Luminal A
TCGA-BH-A0DK	Luminal A
TCGA-BH-A0E2	Luminal A
TCGA-A2-A0YI	Luminal A
TCGA-A2-A0YL	Luminal A
TCGA-AO-A0JG	Luminal A
TCGA-A2-A0YF	Luminal A
TCGA-BH-A0DP	Luminal A
TCGA-BH-A0E1	Luminal A
TCGA-A2-A0T5	Luminal A
TCGA-A2-A0T6	Luminal A
TCGA-BH-A0HI	Luminal A
TCGA-A2-A0T7	Luminal A
TCGA-BH-A0BJ	Luminal A
TCGA-BH-A0H7	Luminal A
TCGA-BH-A0HF	Luminal A
TCGA-BH-A0EB	Luminal A
TCGA-BH-A0H6	Luminal A
TCGA-A2-A0YD	Luminal A
TCGA-BH-A0HB	Luminal A
TCGA-BH-A0HX	Luminal A
TCGA-AO-A12H	Luminal A
TCGA-E2-A10E	Luminal A
TCGA-A2-A0D3	Luminal A
TCGA-E2-A10F	Luminal A
TCGA-AO-A03V	Luminal A
TCGA-A2-A0EW	Luminal A
TCGA-BH-A0GY	Luminal A
TCGA-A2-A0EV	Luminal A
TCGA-BH-A0BC	Luminal A
TCGA-A2-A0YC	Luminal A
TCGA-A2-A0EU	Luminal A
TCGA-A2-A0ET	Luminal A
TCGA-A2-A04Y	Luminal A
TCGA-BH-A0HQ	Luminal A
TCGA-A2-A0ES	Luminal A
TCGA-BH-A0BA	Luminal A
TCGA-E2-A10B	Luminal A
TCGA-BH-A0B1	Luminal A
TCGA-BH-A0DH	Luminal A
TCGA-BH-A0B4	Luminal A
TCGA-BH-A0H9	Luminal A
TCGA-AO-A0J9	Luminal A
TCGA-AO-A12G	Luminal A
TCGA-A2-A0SY	Luminal A
TCGA-BH-A0E7	Luminal A
TCGA-AO-A03M	Luminal A
TCGA-BH-A0BV	Luminal A
TCGA-BH-A0B8	Luminal A
TCGA-A2-A0CZ	Luminal A
TCGA-A2-A0SU	Luminal A
TCGA-AO-A12E	Luminal A
TCGA-E2-A106	Luminal A
TCGA-A2-A0CV	Luminal A
TCGA-AO-A12C	Luminal A
TCGA-B6-A0RG	Luminal A
TCGA-A2-A0CS	Luminal A
TCGA-A2-A0EO	Luminal A
TCGA-A2-A0CQ	Luminal A
TCGA-A2-A0EN	Luminal A
TCGA-AO-A12A	Luminal A
TCGA-A2-A0CP	Luminal A
TCGA-AO-A126	Luminal A
TCGA-AO-A125	Luminal A
TCGA-A2-A0EM	Luminal A
TCGA-A2-A04N	Luminal A
TCGA-AQ-A04L	Luminal A
TCGA-B6-A0IO	Luminal A
TCGA-B6-A0IP	Luminal A
TCGA-B6-A0WZ	Luminal A
TCGA-B6-A0I5	Luminal A
TCGA-B6-A0RV	Luminal A
TCGA-B6-A0RO	Luminal A
TCGA-B6-A0RN	Luminal A
TCGA-B6-A0WT	Luminal A
TCGA-B6-A0IA	Luminal A
TCGA-B6-A0RI	Luminal A
TCGA-A1-A0SE	Luminal A
TCGA-A2-A0EX	Luminal A
TCGA-AO-A0JJ	Luminal A
TCGA-E2-A105	Luminal A
TCGA-A1-A0SD	Luminal A
TCGA-A1-A0SH	Luminal A
TCGA-A1-A0SJ	Luminal A
TCGA-A8-A06P	Luminal A
TCGA-A8-A06T	Luminal A
TCGA-A8-A06Y	Luminal A
TCGA-A8-A07E	Luminal A
TCGA-A8-A07F	Luminal A
TCGA-A8-A07G	Luminal A
TCGA-A8-A07J	Luminal A
TCGA-A8-A07P	Luminal A
TCGA-A8-A083	Luminal A
TCGA-A8-A086	Luminal A
TCGA-A8-A08A	Luminal A
TCGA-A8-A08C	Luminal A
TCGA-A8-A08O	Luminal A
TCGA-A8-A08T	Luminal A
TCGA-A8-A08Z	Luminal A
TCGA-A8-A090	Luminal A
TCGA-A8-A091	Luminal A
TCGA-A8-A093	Luminal A
TCGA-A8-A099	Luminal A
TCGA-A8-A09A	Luminal A
TCGA-A8-A09B	Luminal A
TCGA-A8-A09T	Luminal A
TCGA-A8-A09V	Luminal A
TCGA-A8-A0A1	Luminal A
TCGA-A8-A0A2	Luminal A
TCGA-A8-A0A4	Luminal A
TCGA-A8-A0A6	Luminal A
TCGA-A8-A0AD	Luminal A
TCGA-AN-A03X	Luminal A
TCGA-AN-A046	Luminal A
TCGA-AN-A04A	Luminal A
TCGA-AN-A0FD	Luminal A
TCGA-AN-A0FN	Luminal A
TCGA-AN-A0FS	Luminal A
TCGA-AN-A0FT	Luminal A
TCGA-AN-A0FW	Luminal A
TCGA-AN-A0FZ	Luminal A
TCGA-AN-A0XL	Luminal A
TCGA-AN-A0XN	Luminal A
TCGA-AN-A0XO	Luminal A
TCGA-AN-A0XP	Luminal A
TCGA-AN-A0XS	Luminal A
TCGA-AN-A0XT	Luminal A
TCGA-AN-A0XV	Luminal A
TCGA-AR-A0TW	Luminal A
TCGA-AR-A1AK	Luminal A
TCGA-AR-A1AL	Luminal A
TCGA-AR-A1AN	Luminal A
TCGA-AR-A1AP	Luminal A
TCGA-AR-A1AS	Luminal A
TCGA-AR-A1AU	Luminal A
TCGA-AR-A1AW	Luminal A
TCGA-AR-A1AX	Luminal A
TCGA-BH-A0AZ	Luminal A
TCGA-BH-A0B0	Luminal A
TCGA-BH-A0BM	Luminal A
TCGA-BH-A0BO	Luminal A
TCGA-BH-A0BP	Luminal A
TCGA-BH-A0BQ	Luminal A
TCGA-BH-A0BR	Luminal A
TCGA-BH-A0BS	Luminal A
TCGA-BH-A0BT	Luminal A
TCGA-BH-A0C1	Luminal A
TCGA-BH-A0DE	Luminal A
TCGA-BH-A0DG	Luminal A
TCGA-BH-A0DI	Luminal A
TCGA-BH-A0DO	Luminal A
TCGA-BH-A0DT	Luminal A
TCGA-BH-A0DX	Luminal A
TCGA-BH-A0E9	Luminal A
TCGA-BH-A0EI	Luminal A
TCGA-BH-A0H3	Luminal A
TCGA-BH-A0H5	Luminal A
TCGA-BH-A0HA	Luminal A
TCGA-BH-A0W4	Luminal A
TCGA-BH-A0W5	Luminal A
TCGA-BH-A0W7	Luminal A
TCGA-BH-A18H	Luminal A
TCGA-BH-A18I	Luminal A
TCGA-C8-A12N	Luminal A
TCGA-C8-A12O	Luminal A
TCGA-C8-A12Y	Luminal A
TCGA-C8-A132	Luminal A
TCGA-C8-A133	Luminal A
TCGA-C8-A1HI	Luminal A
TCGA-D8-A141	Luminal A
TCGA-E2-A14Q	Luminal A
TCGA-E2-A14T	Luminal A
TCGA-E2-A14Z	Luminal A
TCGA-E2-A153	Luminal A
TCGA-E2-A154	Luminal A
TCGA-E2-A156	Luminal A
TCGA-E2-A15C	Luminal A
TCGA-E2-A15D	Luminal A
TCGA-E2-A15E	Luminal A
TCGA-E2-A15F	Luminal A
TCGA-E2-A15G	Luminal A
TCGA-E2-A15H	Luminal A
TCGA-E2-A15I	Luminal A
TCGA-E2-A15J	Luminal A
TCGA-E2-A15O	Luminal A
TCGA-E2-A15P	Luminal A
TCGA-E2-A15R	Luminal A
TCGA-E2-A1B1	Luminal A
TCGA-E2-A1B4	Luminal A
TCGA-E2-A1B6	Luminal A
TCGA-E2-A1BC	Luminal A
TCGA-C8-A1HM-01	Luminal B
TCGA-D8-A1Y3-01	Luminal B
TCGA-E9-A3HO-01	Luminal B
TCGA-EW-A1PC-01	Luminal B
TCGA-E9-A1RB-01	Luminal B
TCGA-D8-A13Y-01	Luminal B
TCGA-EW-A2FW-01	Luminal B
TCGA-BH-A1FJ-01	Luminal B
TCGA-AN-A03Y-01	Luminal B
TCGA-AR-A0U2-01	Luminal B
TCGA-AN-A0AJ-01	Luminal B
TCGA-A2-A0D4-01	Luminal B
TCGA-A2-A0SV-01	Luminal B
TCGA-C8-A130-01	Luminal B
TCGA-A8-A07L-01	Luminal B
TCGA-AR-A24H-01	Luminal B
TCGA-C8-A12U-01	Luminal B
TCGA-BH-A209-01	Luminal B
TCGA-A8-A09I-01	Luminal B
TCGA-BH-A18U-01	Luminal B
TCGA-D8-A1JT-01	Luminal B
TCGA-AO-A1KQ-01	Luminal B
TCGA-C8-A1HL-01	Luminal B
TCGA-BH-A18L-01	Luminal B
TCGA-BH-A0DD-01	Luminal B
TCGA-A8-A09W-01	Luminal B
TCGA-C8-A1HN-01	Luminal B
TCGA-D8-A1XF-01	Luminal B
TCGA-A2-A1FW-01	Luminal B
TCGA-AO-A0JD-01	Luminal B
TCGA-D8-A1J8-01	Luminal B
TCGA-AO-A0JM-01	Luminal B
TCGA-AO-A03O-01	Luminal B
TCGA-E9-A22D-01	Luminal B
TCGA-AO-A0J3-01	Luminal B
TCGA-AN-A0AK-01	Luminal B
TCGA-A8-A079-01	Luminal B
TCGA-BH-A1FM-01	Luminal B
TCGA-AO-A03N-01	Luminal B
TCGA-D8-A1XL-01	Luminal B
TCGA-E2-A14W-01	Luminal B
TCGA-A8-A092-01	Luminal B
TCGA-BH-A202-01	Luminal B
TCGA-AO-A0J7-01	Luminal B
TCGA-BH-A0C7-01	Luminal B
TCGA-BH-A0BD-01	Luminal B
TCGA-E2-A10C-01	Luminal B
TCGA-A2-A04R-01	Luminal B
TCGA-A2-A0SW-01	Luminal B
TCGA-C8-A1HG-01	Luminal B
TCGA-A8-A07W-01	Luminal B
TCGA-BH-A0H0-01	Luminal B
TCGA-AR-A2LK-01	Luminal B
TCGA-A8-A08F-01	Luminal B
TCGA-A2-A0CW-01	Luminal B
TCGA-E9-A1NI-01	Luminal B
TCGA-BH-A0HU-01	Luminal B
TCGA-C8-A27A-01	Luminal B
TCGA-E9-A1R7-01	Luminal B
TCGA-A2-A25E-01	Luminal B
TCGA-A2-A04Y-01	Luminal B
TCGA-AR-A24Z-01	Luminal B
TCGA-D8-A1Y1-01	Luminal B
TCGA-AO-A1KS-01	Luminal B
TCGA-E2-A1L7-01	Luminal B
TCGA-A2-A25B-01	Luminal B
TCGA-AO-A1KP-01	Luminal B
TCGA-E9-A228-01	Luminal B
TCGA-A8-A06Q-01	Luminal B
TCGA-A8-A06X-01	Luminal B
TCGA-A7-A0CJ-01	Luminal B
TCGA-E9-A2JS-01	Luminal B
TCGA-E9-A22A-01	Luminal B
TCGA-A8-A08P-01	Luminal B
TCGA-E2-A15K-01	Luminal B
TCGA-BH-A0C0-01	Luminal B
TCGA-A8-A075-01	Luminal B
TCGA-A2-A25C-01	Luminal B
TCGA-D8-A1JD-01	Luminal B
TCGA-B6-A0X5-01	Luminal B
TCGA-AR-A0TQ-01	Luminal B
TCGA-E2-A109-01	Luminal B
TCGA-A8-A084-01	Luminal B
TCGA-BH-A204-01	Luminal B
TCGA-A2-A0YG-01	Luminal B
TCGA-E9-A22E-01	Luminal B
TCGA-A8-A06O-01	Luminal B
TCGA-A2-A0YT-01	Luminal B
TCGA-D8-A1JJ-01	Luminal B
TCGA-A1-A0SI-01	Luminal B
TCGA-EW-A1IY-01	Luminal B
TCGA-A2-A1FX-01	Luminal B
TCGA-E9-A226-01	Luminal B
TCGA-E2-A15A-06	Luminal B
TCGA-E9-A1NA-01	Luminal B
TCGA-A8-A081-01	Luminal B
TCGA-AO-A1KT-01	Luminal B
TCGA-C8-A26W-01	Luminal B
TCGA-E2-A14O-01	Luminal B
TCGA-BH-A1FN-01	Luminal B
TCGA-A8-A095-01	Luminal B
TCGA-EW-A1OZ-01	Luminal B
TCGA-AN-A0FF-01	Luminal B
TCGA-D8-A1XS-01	Luminal B
TCGA-D8-A1JC-01	Luminal B
TCGA-E9-A22H-01	Luminal B
TCGA-C8-A274-01	Luminal B
TCGA-AR-A0TY-01	Luminal B
TCGA-A8-A08G-01	Luminal B
TCGA-BH-A1F2-01	Luminal B
TCGA-AR-A24K-01	Luminal B
TCGA-A2-A0T3-01	Luminal B
TCGA-B6-A0IB-01	Luminal B
TCGA-A7-A13F-01	Luminal B
TCGA-AN-A0AM-01	Luminal B
TCGA-BH-A1F8-01	Luminal B
TCGA-D8-A27R-01	Luminal B
TCGA-EW-A1OY-01	Luminal B
TCGA-E2-A15A-01	Luminal B
TCGA-A8-A09C-01	Luminal B
TCGA-AQ-A04H-01	Luminal B
TCGA-BH-A1FD-01	Luminal B
TCGA-E9-A249-01	Luminal B
TCGA-A8-A08I-01	Luminal B
TCGA-B6-A0RL-01	Luminal B
TCGA-A8-A076-01	Luminal B
TCGA-A8-A082-01	Luminal B
TCGA-D8-A27W-01	Luminal B
TCGA-C8-A12W-01	Luminal B
TCGA-AR-A1AW-01	Luminal B
TCGA-E2-A15K-06	Luminal B
TCGA-A8-A07S-01	Luminal B
TCGA-B6-A1KC-01	Luminal B
TCGA-B6-A1KN-01	Luminal B
TCGA-AR-A24N-01	Luminal B
TCGA-AR-A0TV-01	Luminal B
TCGA-D8-A1X6-01	Luminal B
TCGA-AN-A0FY-01	Luminal B
TCGA-D8-A1J9-01	Luminal B
TCGA-A8-A09M-01	Luminal B
TCGA-AR-A24R-01	Luminal B
TCGA-AR-A250-01	Luminal B
TCGA-A2-A0YH-01	Luminal B
TCGA-D8-A1X7-01	Luminal B
TCGA-BH-A0BF-01	Luminal B
TCGA-A8-A06Z-01	Luminal B
TCGA-BH-A0BZ-01	Luminal B
TCGA-EW-A1P0-01	Luminal B
TCGA-A8-A09R-01	Luminal B
TCGA-D8-A1JI-01	Luminal B
TCGA-A8-A085-01	Luminal B
TCGA-D8-A1XZ-01	Luminal B
TCGA-BH-A0W3-01	Luminal B
TCGA-AO-A03P-01	Luminal B
TCGA-A7-A2KD-01	Luminal B
TCGA-EW-A1J6-01	Luminal B
TCGA-BH-A0HY-01	Luminal B
TCGA-AN-A0XR-01	Luminal B
TCGA-A8-A09N-01	Luminal B
TCGA-E9-A1RE-01	Luminal B
TCGA-AC-A2BM-01	Luminal B
TCGA-E2-A155-01	Luminal B
TCGA-C8-A3M8-01	Luminal B
TCGA-D8-A1JE-01	Luminal B
TCGA-E2-A14S-01	Luminal B
TCGA-B6-A0WW-01	Luminal B
TCGA-AR-A2LL-01	Luminal B
TCGA-D8-A1X5-01	Luminal B
TCGA-E9-A1NF-01	Luminal B
TCGA-A2-A0EY-01	Luminal B
TCGA-BH-A0C3-01	Luminal B
TCGA-D8-A27N-01	Luminal B
TCGA-B6-A0WV-01	Luminal B
TCGA-B6-A0IN-01	Luminal B
TCGA-E9-A1N6-01	Luminal B
TCGA-D8-A1XR-01	Luminal B
TCGA-A8-A09Q-01	Luminal B
TCGA-A8-A08S-01	Luminal B
TCGA-E9-A1R4-01	Luminal B
TCGA-A8-A06R-01	Luminal B
TCGA-A1-A0SN-01	Luminal B
TCGA-C8-A12M-01	Luminal B
TCGA-C8-A26V-01	Luminal B
TCGA-GM-A2DO-01	Luminal B
TCGA-AR-A24S-01	Luminal B
TCGA-BH-A0AU-01	Luminal B
TCGA-D8-A1Y2-01	Luminal B
TCGA-BH-A0HW-01	Luminal B
TCGA-E2-A15S-01	Luminal B
TCGA-A8-A06N-01	Luminal B
TCGA-A8-A096-01	Luminal B
