# Supplementary material for: Expression profiles and functional prediction of long non-coding RNAs LINC01133, ZEB1-AS1 and ABHD11-AS1 in the luminal subtype of breast cancer
Source: J Transl Med. 2021 Aug 26;19:364. doi: 10.1186/s12967-021-03026-7 (PMC8390237; doi:10.1186/s12967-021-03026-7)
Supplement: Supplementary file 6 — Additional file 6. File S2. The list of co-expressed genes with LINC01133, ZEB1-AS1 and ABHD11-AS1 across the selected luminal A and B BC samples. [file 12967_2021_3026_MOESM6_ESM.xlsx]

## Sheet: LINC01133
Ensemble ID	Correlation score	P-value	Co-expressed gene symbol
ENSG00000273933	0.783514	4.01e-41	AL513485.1
ENSG00000223536	0.778663	2.97e-48	AC008164.1
ENSG00000201766	0.778546	3.14e-48	RNA5SP302
ENSG00000202200	0.778546	3.14e-48	Y_RNA
ENSG00000207931	0.778546	3.14e-48	MIR577
ENSG00000235094	0.778546	3.14e-48	AC006335.1
ENSG00000266782	0.778546	3.14e-48	MIR3663
ENSG00000270709	0.778546	3.14e-48	AL109653.1
ENSG00000205089	0.753566	1.32e-43	CCNI2
ENSG00000271736	0.752155	2.33e-43	LINC02772
ENSG00000263429	0.738251	4.93e-41	TMEM238L
ENSG00000253407	0.729853	1.06e-39	AC087341.1
ENSG00000264145	0.719385	4.19e-38	AC239859.3
ENSG00000253732	0.714978	1.87e-37	IGKV2-19
ENSG00000202313	0.710999	7.05e-37	RNU1-64P
ENSG00000130957	0.71065	7.91e-37	FBP2
ENSG00000167653	0.704455	5.95e-36	PSCA
ENSG00000231986	0.69921	3.16e-35	AP000474.1
ENSG00000157150	0.693144	2.08e-34	TIMP4
ENSG00000180532	0.689933	5.54e-34	ZSCAN4
ENSG00000234464	0.687965	1e-33	AL356010.2
ENSG00000270432	0.687869	1.03e-33	OR7E108P
ENSG00000140297	0.659905	2.93e-30	GCNT3
ENSG00000228239	0.659322	3.43e-30	AL138900.1
ENSG00000277746	0.641566	3.46e-28	AC108706.1
ENSG00000205871	0.638165	8.08e-28	RPS3AP47
ENSG00000278158	0.637219	1.02e-27	AP001059.2
ENSG00000225072	0.633914	2.3e-27	OR7E116P
ENSG00000224604	0.62424	2.34e-26	AC008069.1
ENSG00000249888	0.621249	4.73e-26	AC106800.3
ENSG00000107362	0.6197	6.78e-26	ABHD17B
ENSG00000233754	0.617262	1.19e-25	AP001628.2
ENSG00000228620	0.615506	1.78e-25	Z97056.1
ENSG00000254020	0.613658	2.71e-25	AC104211.2
ENSG00000116990	0.60686	1.25e-24	MYCL
ENSG00000169327	0.604657	2.03e-24	OR5AU1
ENSG00000238195	0.598986	6.96e-24	AL021153.1
ENSG00000213492	0.595509	1.47e-23	NT5C3AP1
ENSG00000223604	0.589578	5.12e-23	RPL17P13
ENSG00000177453	0.588658	6.2e-23	NIM1K
ENSG00000209082	0.585674	1.15e-22	MT-TL1
ENSG00000220733	0.584809	1.37e-22	MTND3P20
ENSG00000233407	0.584809	1.37e-22	AL592182.1
ENSG00000274067	0.579582	3.98e-22	FP885919.1
ENSG00000232385	0.577139	6.49e-22	RPS3AP25
ENSG00000229774	0.575908	8.3e-22	AC018866.2
ENSG00000238371	0.575508	8.98e-22	AC010145.2
ENSG00000235912	0.567769	4.1e-21	AL031729.1
ENSG00000236118	0.567655	4.19e-21	AC245517.4
ENSG00000166920	0.56532	6.57e-21	C15orf48
ENSG00000162779	0.56526	6.65e-21	AXDND1
ENSG00000231231	0.563671	1.71e-17	LINC01423
ENSG00000225901	0.56151	1.36e-20	MTND2P9
ENSG00000244398	0.561305	1.41e-20	AC116533.1
ENSG00000163121	0.560808	2.68e-17	NEURL3
ENSG00000253507	0.559992	1.81e-20	AC104257.1
ENSG00000165966	0.558371	3.93e-17	PDZRN4
ENSG00000204544	0.55766	4.39e-17	MUC21
ENSG00000227988	0.556113	3.75e-20	TDGF1P1
ENSG00000231894	0.553528	6.05e-20	WDR95P
ENSG00000260537	0.552143	7.81e-20	AC012184.2
ENSG00000265340	0.548819	1.43e-19	OR4K7P
ENSG00000206072	0.547073	1.97e-19	SERPINB11
ENSG00000271134	0.544947	2.88e-19	IFITM3P9
ENSG00000188257	0.544147	3.43e-16	PLA2G2A
ENSG00000238830	0.541943	4.92e-19	RNU7-46P
ENSG00000180251	0.538561	8.95e-19	SLC9A4
ENSG00000216179	0.53793	9.99e-19	MIR541
ENSG00000187824	0.536197	1.35e-18	TMEM220
ENSG00000248127	0.532695	2.48e-18	AC026774.1
ENSG00000225415	0.529209	4.5e-18	ACKR4P1
ENSG00000272445	0.528745	3.19e-15	RNU6-84P
ENSG00000200406	0.528745	3.19e-15	SNORD114-23
ENSG00000223047	0.528745	3.19e-15	RNU6-847P
ENSG00000223569	0.528745	3.19e-15	USP17L15
ENSG00000158201	0.52815	5.39e-18	ABHD3
ENSG00000138356	0.527451	3.83e-15	AOX1
ENSG00000165023	0.527294	6.23e-18	DIRAS2
ENSG00000112238	0.525029	9.13e-18	PRDM13
ENSG00000164404	0.522374	7.78e-15	GDF9
ENSG00000157551	0.520027	2.1e-17	KCNJ15
ENSG00000241635	0.51977	2.19e-17	UGT1A1
ENSG00000244301	0.519526	1.15e-14	AOX3P
ENSG00000201119	0.518726	2.6e-17	RNU1-33P
ENSG00000203786	0.514733	4.99e-17	KPRP
ENSG00000186971	0.513884	5.73e-17	KRTAP13-4
ENSG00000220793	0.511418	8.52e-17	RPL21P119
ENSG00000178372	0.507169	6.06e-14	CALML5
ENSG00000272634	0.505885	2.05e-16	OR51F5P
ENSG00000197467	0.50581	7.24e-14	COL13A1
ENSG00000132170	0.505647	2.13e-16	PPARG
ENSG00000217825	0.504374	2.61e-16	AC099552.1
ENSG00000182256	0.502905	3.28e-16	GABRG3
ENSG00000177398	0.502788	1.07e-13	UMODL1
ENSG00000184148	0.50185	3.86e-16	SPRR4
ENSG00000235118	0.500644	4.66e-16	FAM237A
ENSG00000257998	0.499163	5.86e-16	AC123904.3
ENSG00000231557	0.499071	5.94e-16	AC020718.1
ENSG00000258275	0.496915	2.28e-13	OR7K1P
ENSG00000159388	0.496684	8.57e-16	BTG2
ENSG00000173124	0.495844	9.75e-16	ACSM6
ENSG00000186526	0.494138	3.25e-13	CYP4F8
ENSG00000251763	0.490908	4.87e-13	RNU6-470P
ENSG00000258837	0.490575	5.08e-13	AL133370.1
ENSG00000166863	0.48867	2.87e-15	TAC3
ENSG00000280162	0.487537	7.4e-13	AL136531.3
ENSG00000250034	0.487298	7.62e-13	AC131956.1
ENSG00000162909	0.48686	8.05e-13	CAPN2
ENSG00000070526	0.485972	4.29e-15	ST6GALNAC1
ENSG00000149488	0.484146	1.12e-12	TMC2
ENSG00000215458	0.482461	7.18e-15	AATBC
ENSG00000271480	0.482123	7.54e-15	MTND3P19
ENSG00000222404	0.481646	1.52e-12	RN7SKP281
ENSG00000012223	0.481544	1.54e-12	LTF
ENSG00000228224	0.481245	8.57e-15	NACA4P
ENSG00000175664	0.480796	9.15e-15	TEX26
ENSG00000253256	0.477777	1.42e-14	AC134043.2
ENSG00000231567	0.477627	2.47e-12	MTND2P19
ENSG00000260234	0.475952	3.01e-12	AC020636.2
ENSG00000243236	0.475091	2.08e-14	GSTA9P
ENSG00000248318	0.474536	3.57e-12	LOC101927543
ENSG00000265973	0.473118	2.75e-14	AP006587.5
ENSG00000242575	0.472933	2.82e-14	AC012501.3
ENSG00000136542	0.471773	4.94e-12	GALNT5
ENSG00000250488	0.470716	5.59e-12	LINC02233
ENSG00000237468	0.470079	4.22e-14	LOC101928661
ENSG00000198944	0.465684	7.79e-14	SOWAHA
ENSG00000182793	0.464837	1.1e-11	GSTA5
ENSG00000264188	0.464026	9.79e-14	AC106037.2
ENSG00000214797	0.463781	1.25e-11	AP002358.1
ENSG00000248608	0.463088	1.35e-11	AC133963.1
ENSG00000264823	0.458463	2.09e-13	MIR3154
ENSG00000127838	0.458238	2.34e-11	PNKD
ENSG00000156282	0.457171	2.49e-13	CLDN17
ENSG00000137975	0.455713	3.02e-13	CLCA2
ENSG00000183864	0.454454	3.58e-13	TOB2
ENSG00000230392	0.453965	3.76e-11	LOC101928336
ENSG00000116574	0.452633	4.56e-13	RHOU
ENSG00000197580	0.451	5.65e-13	BCO2
ENSG00000224832	0.450594	5.96e-13	LINC01689
ENSG00000274322	0.449904	5.88e-11	AL136531.2
ENSG00000251529	0.44978	5.96e-11	AC021146.11
ENSG00000090020	0.449543	6.85e-13	SLC9A1
ENSG00000187097	0.447655	8.76e-13	ENTPD5
ENSG00000081277	0.447526	8.91e-13	PKP1
ENSG00000227012	0.443574	1.49e-12	LINC02527
ENSG00000225342	0.442209	1.35e-10	LRRK2-DT
ENSG00000237670	0.441964	1.83e-12	LINC01866
ENSG00000188906	0.44092	1.55e-10	LRRK2
ENSG00000236130	0.440865	2.1e-12	PTCSC2
ENSG00000204455	0.439276	2.57e-12	TRIM51BP
ENSG00000280309	0.436975	3.44e-12	AC023300.3
ENSG00000168702	0.436362	2.5e-10	LRP1B
ENSG00000251459	0.43554	2.72e-10	AC013724.1
ENSG00000258665	0.435393	4.2e-12	AC068831.2
ENSG00000227802	0.435181	4.31e-12	DNAJB3
ENSG00000171711	0.434951	4.44e-12	DEFB4A
ENSG00000227640	0.434715	4.57e-12	SOX21-AS1
ENSG00000257579	0.434159	3.15e-10	AC007540.1
ENSG00000233843	0.434129	3.16e-10	CYCSP48
ENSG00000248722	0.434129	3.16e-10	AK3P4
ENSG00000223603	0.434129	3.16e-10	CRPP1
ENSG00000251981	0.434129	3.16e-10	RNU7-52P
ENSG00000252031	0.434129	3.16e-10	RNU6-561P
ENSG00000255183	0.434129	3.16e-10	LINC02711
ENSG00000268335	0.434129	3.16e-10	BNIP3P23
ENSG00000278724	0.434129	3.16e-10	Metazoa_SRP
ENSG00000185069	0.433987	5e-12	KRT76
ENSG00000266765	0.433679	3.31e-10	AC137735.1
ENSG00000261965	0.433037	3.53e-10	ISCA1P3
ENSG00000124107	0.433016	3.54e-10	SLPI
ENSG00000211691	0.432821	5.79e-12	TRGJP
ENSG00000263508	0.43236	6.13e-12	AC015908.2
ENSG00000248907	0.431215	7.06e-12	MTND2P33
ENSG00000150782	0.430179	8.02e-12	IL18
ENSG00000157765	0.429433	5.12e-10	SLC34A2
ENSG00000266899	0.428704	5.52e-10	AKR1B1P7
ENSG00000267170	0.42843	5.67e-10	CALM2P1
ENSG00000163235	0.428213	1.02e-11	TGFA
ENSG00000261121	0.427847	6.02e-10	LINC02473
ENSG00000158014	0.427729	1.08e-11	SLC30A2
ENSG00000256713	0.426927	6.61e-10	PGA5
ENSG00000140274	0.42608	1.32e-11	DUOXA2
ENSG00000256379	0.42588	7.35e-10	TRAV8-5
ENSG00000205266	0.425613	7.55e-10	KRT17P5
ENSG00000210100	0.425531	1.42e-11	MT-TI
ENSG00000221060	0.425194	1.47e-11	AL157789.1
ENSG00000213155	0.424796	8.2e-10	AC007547.1
ENSG00000196593	0.423978	8.9e-10	ANKRD20A19P
ENSG00000232472	0.423285	1.86e-11	EEF1B2P3
ENSG00000228963	0.423074	1.9e-11	OR7E93P
ENSG00000223921	0.422774	1e-09	MTND1P27
ENSG00000251546	0.422731	1.01e-09	IGKV1D-39
ENSG00000185221	0.422547	2.03e-11	GAPDHP24
ENSG00000147408	0.422005	1.08e-09	CSGALNACT1
ENSG00000227081	0.421769	2.23e-11	AC005912.1
ENSG00000278305	0.421537	1.14e-09	AL161616.2
ENSG00000207811	0.421528	2.29e-11	MIR34B
ENSG00000225279	0.421463	2.31e-11	AL121987.1
ENSG00000277306	0.421355	1.16e-09	AC092156.1
ENSG00000240216	0.421085	1.19e-09	CPHL1P
ENSG00000254799	0.419985	1.33e-09	SLC25A47P1
ENSG00000231394	0.419472	1.39e-09	AC099681.2
ENSG00000278382	0.419274	3e-11	AL161629.2
ENSG00000109625	0.419143	3.05e-11	CPZ
ENSG00000179362	0.418727	3.2e-11	HMGN2P46
ENSG00000179930	0.41869	1.51e-09	ZNF648
ENSG00000265992	0.418595	1.52e-09	ESRG
ENSG00000201658	0.41842	1.55e-09	RNU6-283P
ENSG00000222514	0.41842	1.55e-09	RN7SKP223
ENSG00000250013	0.41842	1.55e-09	ZP3P1
ENSG00000233977	0.418054	1.6e-09	AC099681.3
ENSG00000237379	0.417351	1.72e-09	CBX1P3
ENSG00000276759	0.416183	1.93e-09	LOC100506422
ENSG00000274002	0.415794	4.52e-11	AL135999.3
ENSG00000238158	0.415643	4.6e-11	FAM50B
ENSG00000266117	0.415602	2.04e-09	FBXO36P1
ENSG00000261743	0.415535	4.66e-11	AC138305.2
ENSG00000226166	0.415239	4.83e-11	AC244670.1
ENSG00000236439	0.415177	4.86e-11	AC099336.2
ENSG00000163462	0.415064	2.15e-09	TRIM46
ENSG00000178403	0.413962	2.39e-09	NEUROG2
ENSG00000270526	0.413691	5.78e-11	SNRPGP19
ENSG00000228918	0.4135	2.5e-09	LINC01344
ENSG00000136694	0.412579	6.58e-11	IL36A
ENSG00000229401	0.412546	2.75e-09	MIR5689HG
ENSG00000266433	0.412288	2.82e-09	TBC1D3P5
ENSG00000271687	0.412088	6.97e-11	MTND5P10
ENSG00000232783	0.412071	6.98e-11	FRG2FP
ENSG00000254706	0.410505	8.37e-11	AL512785.2
ENSG00000254919	0.410213	8.66e-11	AC090692.1
ENSG00000226196	0.410007	8.87e-11	GAPDHP75
ENSG00000159398	0.409362	3.73e-09	CES5A
ENSG00000248577	0.408961	3.88e-09	AC091435.1
ENSG00000131981	0.408828	3.93e-09	LGALS3
ENSG00000186458	0.408675	1.03e-10	DEFB132
ENSG00000210164	0.40793	1.13e-10	MT-TG
ENSG00000108242	0.407486	1.18e-10	CYP2C18
ENSG00000053918	0.407345	4.52e-09	KCNQ1
ENSG00000135480	0.406824	4.75e-09	KRT7
ENSG00000270779	0.4068	4.76e-09	AC008782.1
ENSG00000250645	0.406559	4.87e-09	AC010442.2
ENSG00000159231	0.406522	4.89e-09	CBR3
ENSG00000167992	0.406392	4.95e-09	VWCE
ENSG00000170498	0.406366	4.97e-09	KISS1
ENSG00000167434	0.406238	1.36e-10	CA4
ENSG00000254626	0.405485	5.4e-09	AP003100.1
ENSG00000250446	0.405141	5.58e-09	LINC01332
ENSG00000253774	0.404253	6.06e-09	AC114550.3
ENSG00000224839	0.403668	1.83e-10	RPL12P17
ENSG00000249831	0.402562	7.11e-09	AC093725.1
ENSG00000229119	0.402071	2.19e-10	AC026403.1
ENSG00000223829	0.40107	8.17e-09	LOC105375267
ENSG00000226153	0.400671	8.48e-09	Z93242.1
ENSG00000070886	0.400549	2.59e-10	EPHA8
ENSG00000227077	0.400463	2.62e-10	AC107983.1

## Sheet: ZEB1-AS1
Ensemble ID	Correlation score	P-value	Co-expressed gene symbol
ENSG00000183621	0.760985	6.42e-45	ZNF438
ENSG00000272914	0.730934	7.21e-40	AL359532.1
ENSG00000259237	0.688696	8.05e-34	LINC02490
ENSG00000264876	0.676977	2.54e-32	AP005209.1
ENSG00000221369	0.671806	1.11e-31	MIR548G
ENSG00000264069	0.635136	1.71e-27	MIR3943
ENSG00000237135	0.616798	1.32e-25	DDX10P1
ENSG00000107968	0.612513	3.51e-25	MAP3K8
ENSG00000151025	0.55254	9.67e-17	GPR158
ENSG00000256851	0.543035	4.05e-19	AL663061.1
ENSG00000223486	0.533735	2.07e-18	AC092198.1
ENSG00000170454	0.532436	2.59e-18	KRT75
ENSG00000261455	0.52882	3.16e-15	LINC01003
ENSG00000176401	0.521013	9.39e-15	EID2B
ENSG00000268471	0.510337	3.98e-14	MIR4453HG
ENSG00000107951	0.501082	1.34e-13	MTPAP
ENSG00000180425	0.500444	1.45e-13	C11orf71
ENSG00000276698	0.494472	3.11e-13	AL136295.6
ENSG00000151033	0.493417	1.41e-15	LYZL2
ENSG00000186648	0.492541	3.97e-13	CARMIL3
ENSG00000138769	0.49155	4.5e-13	CDKL2
ENSG00000106701	0.489971	5.47e-13	FSD1L
ENSG00000267384	0.488042	3.16e-15	SMCO4P1
ENSG00000236146	0.484447	1.08e-12	AL353803.3
ENSG00000243083	0.480892	1.67e-12	LINC00870
ENSG00000261211	0.478891	2.12e-12	AL031123.2
ENSG00000155966	0.477933	1.38e-14	AFF2
ENSG00000196741	0.477362	2.55e-12	LINC01560
ENSG00000273117	0.476973	2.67e-12	AC144652.1
ENSG00000234028	0.476839	2.71e-12	EIF2AK3-DT
ENSG00000125462	0.475992	3e-12	C1orf61
ENSG00000178852	0.475574	3.15e-12	EFCAB13
ENSG00000240156	0.474423	2.29e-14	COX6CP6
ENSG00000274698	0.465984	9.68e-12	AC099521.2
ENSG00000151657	0.465084	1.07e-11	KIN
ENSG00000277283	0.462676	1.41e-11	AC004812.2
ENSG00000274270	0.462405	1.46e-11	AL137060.3
ENSG00000102290	0.461948	1.54e-11	PCDH11X
ENSG00000143630	0.461494	1.62e-11	HCN3
ENSG00000276871	0.459887	1.72e-13	5_8S_Rrna
ENSG00000156735	0.459646	1.99e-11	BAG4
ENSG00000256982	0.459309	2.07e-11	AC135782.1
ENSG00000221944	0.458959	2.15e-11	TIGD1
ENSG00000273181	0.456047	2.98e-11	AC131235.3
ENSG00000273091	0.453174	4.1e-11	AP000255.1
ENSG00000273456	0.453041	4.16e-11	AC064836.2
ENSG00000271888	0.452912	4.22e-11	AL136162.1
ENSG00000236514	0.452451	4.44e-11	AL135791.1
ENSG00000261403	0.452135	4.87e-13	AC104758.4
ENSG00000229325	0.45212	4.61e-11	ACAP2-IT1
ENSG00000273270	0.45133	5.03e-11	AC090114.2
ENSG00000169432	0.451256	5.07e-11	SCN9A
ENSG00000107105	0.45088	5.28e-11	ELAVL2
ENSG00000260255	0.450608	5.95e-13	AC093524.1
ENSG00000085788	0.450465	5.53e-11	DDHD2
ENSG00000279561	0.449597	6.08e-11	AL845472.1
ENSG00000260318	0.449401	6.97e-13	COX6CP1
ENSG00000232229	0.448157	7.11e-11	LINC00865
ENSG00000204876	0.447591	7.56e-11	LOC389602
ENSG00000164118	0.446627	8.39e-11	CEP44
ENSG00000253361	0.44634	8.66e-11	AC069120.1
ENSG00000175395	0.445865	9.11e-11	ZNF25
ENSG00000234463	0.445839	1.11e-12	COX6CP12
ENSG00000154118	0.44398	1.41e-12	JPH3
ENSG00000279943	0.443895	1.13e-10	FLJ38576
ENSG00000160951	0.443682	1.15e-10	PTGER1
ENSG00000154764	0.440976	2.07e-12	WNT7A
ENSG00000235092	0.438924	1.91e-10	ID2-AS1
ENSG00000144026	0.438818	1.93e-10	ZNF514
ENSG00000258940	0.438687	1.96e-10	LOC100288846
ENSG00000273344	0.438373	2.03e-10	PAXIP1-AS1
ENSG00000260475	0.435992	2.6e-10	AL353719.1
ENSG00000230044	0.435496	2.74e-10	CDK8P1
ENSG00000274828	0.435337	2.78e-10	AC068473.5
ENSG00000242078	0.435193	2.83e-10	AC084864.1
ENSG00000128709	0.434616	4.63e-12	HOXD9
ENSG00000222222	0.433581	5.26e-12	RNU2-17P
ENSG00000108094	0.433239	3.46e-10	CUL2
ENSG00000272444	0.432354	3.79e-10	AL118558.4
ENSG00000251596	0.431339	6.95e-12	HADHAP1
ENSG00000244998	0.430436	4.62e-10	AC100803.2
ENSG00000244124	0.430327	4.67e-10	ATP1B3-AS1
ENSG00000260367	0.43028	4.7e-10	AC109460.1
ENSG00000277232	0.429283	5.2e-10	GTSE1-DT
ENSG00000273473	0.429185	5.25e-10	BX649601.1
ENSG00000224281	0.428174	5.82e-10	SLC25A5-AS1
ENSG00000207559	0.427444	1.12e-11	MIR578
ENSG00000104327	0.427206	6.42e-10	CALB1
ENSG00000203950	0.426369	6.99e-10	RTL8A
ENSG00000256806	0.425316	7.78e-10	C17orf100
ENSG00000251604	0.424458	8.48e-10	LINC01385
ENSG00000108379	0.424344	8.58e-10	WNT3
ENSG00000125814	0.424143	8.75e-10	NAPB
ENSG00000243244	0.424081	1.69e-11	STON1
ENSG00000226983	0.423796	1.75e-11	LINC01692
ENSG00000238197	0.423326	9.5e-10	PAXBP1-AS1
ENSG00000272744	0.423043	9.77e-10	AC107214.2
ENSG00000165046	0.422655	1.02e-09	LETM2
ENSG00000109184	0.422342	1.05e-09	DCUN1D4
ENSG00000244099	0.422046	1.08e-09	RPS23P3
ENSG00000229609	0.421503	1.14e-09	LINC01079
ENSG00000201742	0.421418	2.32e-11	RNU6-563P
ENSG00000225323	0.420242	1.29e-09	Z84721.2
ENSG00000259448	0.420192	1.3e-09	LINC02352
ENSG00000260806	0.419593	1.38e-09	AL163051.1
ENSG00000147548	0.418559	1.53e-09	NSD3
ENSG00000227188	0.418449	1.54e-09	MGAT3-AS1
ENSG00000274667	0.418436	1.55e-09	AC090517.2
ENSG00000272735	0.417757	1.65e-09	AC007881.3
ENSG00000101180	0.417715	1.66e-09	HRH3
ENSG00000101076	0.417433	1.71e-09	HNF4A
ENSG00000215262	0.416082	1.95e-09	KCNU1
ENSG00000249592	0.415342	2.09e-09	LOC100129917
ENSG00000272686	0.415202	2.12e-09	WASL-DT
ENSG00000237997	0.415022	2.16e-09	RCC2P2
ENSG00000163793	0.414702	2.23e-09	DNAJC5G
ENSG00000196951	0.413217	2.57e-09	SCOC-AS1
ENSG00000168243	0.413172	2.59e-09	GNG4
ENSG00000121653	0.413023	2.62e-09	MAPK8IP1
ENSG00000250486	0.412849	2.67e-09	FAM218A
ENSG00000221514	0.41258	6.58e-11	SNORD111B
ENSG00000273329	0.41177	2.96e-09	AC078846.1
ENSG00000147894	0.411529	3.03e-09	C9orf72
ENSG00000260572	0.410461	3.36e-09	AC069224.1
ENSG00000271009	0.410284	8.59e-11	AC116667.1
ENSG00000254038	0.410254	3.43e-09	AC092818.1
ENSG00000273008	0.410126	3.47e-09	AC010864.1
ENSG00000106617	0.409914	3.54e-09	PRKAG2
ENSG00000242945	0.409794	9.09e-11	RPL29P32
ENSG00000259188	0.409271	9.65e-11	AC025040.1
ENSG00000118972	0.409246	9.68e-11	FGF23
ENSG00000219491	0.408909	3.9e-09	TPT1P8
ENSG00000225595	0.408022	4.24e-09	LINC01623
ENSG00000269935	0.407446	1.19e-10	AC092720.2
ENSG00000227509	0.406737	1.29e-10	LINC01839
ENSG00000205213	0.406583	4.86e-09	LGR4
ENSG00000212724	0.406125	1.38e-10	KRTAP2-3
ENSG00000149948	0.406045	1.4e-10	HMGA2
ENSG00000129691	0.404969	5.67e-09	ASH2L
ENSG00000226342	0.404663	5.83e-09	NMD3P1
ENSG00000176749	0.404581	5.88e-09	CDK5R1
ENSG00000261949	0.404202	6.09e-09	GFY
ENSG00000111450	0.402882	6.9e-09	STX2
ENSG00000182315	0.402164	2.16e-10	MBD3L3
ENSG00000138658	0.402142	7.39e-09	ZGRF1
ENSG00000105613	0.402127	7.4e-09	MAST1
ENSG00000267100	0.401971	7.51e-09	ILF3-DT
ENSG00000258742	0.401446	7.89e-09	LINC02833
ENSG00000224597	0.401422	7.9e-09	SVIL-AS1

## Sheet: ABHD11-AS1
Ensemble ID	Correlation score	P-value	Co-expressed gene symbol
ENSG00000204399	0.878032	3.1e-75	AC012306.1
ENSG00000248176	0.878032	3.1e-75	AC109349.1
ENSG00000251727	0.878032	3.1e-75	RNU6-488P
ENSG00000273778	0.878032	3.1e-75	MIR6765
ENSG00000275664	0.878032	3.1e-75	FP671120.1
ENSG00000198021	0.877772	3.9e-75	SPANXA1
ENSG00000169605	0.877568	4.66e-75	GKN1
ENSG00000272259	0.876628	1.06e-74	LINC01749
ENSG00000196406	0.872082	5.08e-73	SPANXD
ENSG00000280604	0.851246	4.6e-66	AJ239328.1
ENSG00000226317	0.80489	8.23e-54	LINC00351
ENSG00000248685	0.803893	1.39e-53	LINC02484
ENSG00000240100	0.796922	4.9e-52	AC083806.1
ENSG00000253877	0.796094	7.41e-52	LINC01608
ENSG00000154342	0.78221	5.85e-49	WNT3A
ENSG00000162976	0.757116	3.15e-44	SLC66A3
ENSG00000236075	0.752937	1.7e-43	AL359475.1
ENSG00000280445	0.746702	1.98e-42	AL049536.1
ENSG00000130433	0.738806	4e-41	CACNG6
ENSG00000225530	0.731603	5.66e-40	SP3P
ENSG00000212989	0.712718	3.98e-37	AC124293.1
ENSG00000214727	0.699109	3.26e-35	RPL5P35
ENSG00000227674	0.69749	5.42e-35	LINC00355
ENSG00000237849	0.644451	1.67e-28	NFYAP1
ENSG00000248783	0.632645	3.13e-27	AC106771.1
ENSG00000164893	0.632155	3.53e-27	SLC7A13
ENSG00000221947	0.631322	4.32e-27	XKR9
ENSG00000203926	0.626109	1.51e-26	SPANXA2
ENSG00000212717	0.618931	8.1e-26	DEFB117
ENSG00000279907	0.606965	1.22e-24	AC018695.7
ENSG00000250324	0.583068	1.96e-22	MRPL22P1
ENSG00000168070	0.581067	2.94e-22	MAJIN
ENSG00000276633	0.570222	2.54e-21	AJ011931.1
ENSG00000224537	0.569804	2.76e-21	MEP1AP4
ENSG00000277878	0.564067	8.36e-21	AC010385.3
ENSG00000185903	0.560531	1.64e-20	OR11N1P
ENSG00000226919	0.552356	7.51e-20	AL365184.1
ENSG00000159339	0.547408	1.85e-19	PADI4
ENSG00000130193	0.544179	3.31e-19	THEM6
ENSG00000165215	0.539866	6.45e-16	CLDN3
ENSG00000254241	0.523685	1.14e-17	MTCO1P47
ENSG00000205632	0.521759	1.58e-17	LINC01310
ENSG00000183734	0.516196	3.93e-17	ASCL2
ENSG00000156194	0.515823	4.18e-17	PPEF2
ENSG00000271035	0.512386	7.29e-17	AC010385.2
ENSG00000198573	0.512313	7.38e-17	SPANXC
ENSG00000182854	0.498382	1.89e-13	OR4F15
ENSG00000184845	0.494002	3.3e-13	DRD1
ENSG00000236131	0.492787	3.85e-13	MED13P1
ENSG00000239069	0.492787	3.85e-13	Y_RNA
ENSG00000254285	0.491485	1.89e-15	KRT8P3
ENSG00000256070	0.490488	5.13e-13	AC016956.1
ENSG00000236875	0.489226	2.65e-15	DDX11L5
ENSG00000241131	0.487133	7.78e-13	LINC02032
ENSG00000233252	0.485215	9.85e-13	CRIP1P1
ENSG00000253699	0.484954	4.98e-15	AC084128.1
ENSG00000241861	0.48443	1.08e-12	GAPDHP50
ENSG00000251623	0.482933	1.3e-12	LOC100507387
ENSG00000206891	0.477246	2.58e-12	RNU6-217P
ENSG00000258098	0.477246	2.58e-12	LINC02286
ENSG00000114200	0.476123	2.95e-12	BCHE
ENSG00000270430	0.473946	2.45e-14	AC024589.3
ENSG00000121871	0.469762	6.25e-12	SLITRK3
ENSG00000248131	0.469715	4.44e-14	LINC01194
ENSG00000279704	0.469656	6.32e-12	AC148477.8
ENSG00000231754	0.469184	6.68e-12	AL512380.1
ENSG00000250539	0.466323	7.13e-14	KRT8P33
ENSG00000242911	0.466303	9.33e-12	AC140059.1
ENSG00000248663	0.464765	8.84e-14	LINC00992
ENSG00000250716	0.464036	9.77e-14	LINC01017
ENSG00000248568	0.46123	1.44e-13	KRT8P48
ENSG00000248596	0.461185	1.67e-11	LOC643201
ENSG00000224172	0.460443	1.6e-13	AC091799.1
ENSG00000179091	0.4597	1.77e-13	CYC1
ENSG00000258815	0.458871	1.98e-13	LINC02820
ENSG00000186268	0.457069	2.52e-13	OR10D4P
ENSG00000229627	0.456623	2.8e-11	BSNDP4
ENSG00000240668	0.455369	3.17e-13	KRT8P36
ENSG00000251206	0.452186	4.83e-13	AC010420.1
ENSG00000217236	0.448951	6.52e-11	SP9
ENSG00000170419	0.448593	7.75e-13	VSTM2A
ENSG00000265542	0.448064	7.18e-11	AC015845.2
ENSG00000234722	0.447475	7.66e-11	LINC01287
ENSG00000187848	0.446903	9.66e-13	P2RX2
ENSG00000204658	0.445493	9.49e-11	CST9LP2
ENSG00000236121	0.444424	1.33e-12	HAUS6P2
ENSG00000165682	0.442287	1.75e-12	CLEC1B
ENSG00000166863	0.441602	1.44e-10	TAC3
ENSG00000102886	0.440188	2.29e-12	GDPD3
ENSG00000248498	0.438095	2.99e-12	ASNSP1
ENSG00000258700	0.436224	2.54e-10	LINC00871
ENSG00000165496	0.435463	2.75e-10	RPL10L
ENSG00000165078	0.435126	4.34e-12	CPA6
ENSG00000267789	0.433266	5.47e-12	AC100775.1
ENSG00000258128	0.432079	6.34e-12	MKRN9P
ENSG00000221060	0.432014	6.39e-12	AL157789.1
ENSG00000106077	0.42993	4.87e-10	ABHD11
ENSG00000189143	0.429366	5.16e-10	CLDN4
ENSG00000259470	0.427386	1.13e-11	KRT8P9
ENSG00000147592	0.426935	1.19e-11	LACTB2
ENSG00000239805	0.424802	1.55e-11	AC007547.2
ENSG00000197355	0.423694	1.77e-11	UAP1L1
ENSG00000254231	0.423225	1.87e-11	LOC105375624
ENSG00000259129	0.423013	1.92e-11	LINC00648
ENSG00000224520	0.422951	1.93e-11	KRT8P45
ENSG00000239829	0.422515	2.04e-11	KRT8P25
ENSG00000248118	0.420994	2.44e-11	LINC01019
ENSG00000223940	0.419509	2.92e-11	KRT8P8
ENSG00000264080	0.418623	3.24e-11	AP005057.1
ENSG00000154027	0.418152	1.59e-09	AK5
ENSG00000267413	0.416264	4.28e-11	LINC01901
ENSG00000227514	0.413149	6.16e-11	AC107890.1
ENSG00000267013	0.412935	6.32e-11	LINC01929
ENSG00000165023	0.410717	3.28e-09	DIRAS2
ENSG00000087076	0.406327	4.98e-09	HSD17B14
ENSG00000230716	0.406231	1.37e-10	KRT8P7
ENSG00000235578	0.405894	1.42e-10	AC007731.2
ENSG00000225238	0.405678	1.45e-10	Z93015.1
ENSG00000251363	0.40518	1.54e-10	LINC02315
ENSG00000101188	0.404579	1.65e-10	NTSR1
ENSG00000231006	0.404199	6.09e-09	RPL7P32
ENSG00000118640	0.40366	6.41e-09	VAMP8
ENSG00000244086	0.402042	2.19e-10	AC110749.1
ENSG00000258038	0.401675	2.28e-10	LINC02327
ENSG00000185250	0.401445	7.89e-09	PPIL6
ENSG00000100075	0.400644	2.56e-10	SLC25A1
