# Supplementary material for: Expression profiles and functional prediction of long non-coding RNAs LINC01133, ZEB1-AS1 and ABHD11-AS1 in the luminal subtype of breast cancer
Source: J Transl Med. 2021 Aug 26;19:364. doi: 10.1186/s12967-021-03026-7 (PMC8390237; doi:10.1186/s12967-021-03026-7)
Supplement: Supplementary file 7 — Additional file 7. File S3. The list of biological process (BP), cellular component (CC), and molecular function (MF) categories, retrieved from DAVID database. [file 12967_2021_3026_MOESM7_ESM.xlsx]

## Sheet: LINC01133
Category	Term	Count	%	PValue	Genes	List Total	Pop Hits	Pop Total	Fold Enrichment	Bonferroni	Benjamini	FDR
GOTERM_BP_FAT	GO:0006811~ion transport	16	0.155551	0.00165254	SLC34A2, SLC30A2, PLA2G2A, KCNJ15, GABRG3, SLC9A1, TMC2, C15ORF48, LGALS3, SLC9A4, KCNQ1, CA4, CLCA2, CLDN17, PPARG, LTF	75	1458	16650	2.43621	0.971866	1	1
GOTERM_BP_FAT	GO:0009605~response to external stimulus	16	0.155551	0.0373619	BTG2, UGT1A1, EPHA8, LRRK2, PLA2G2A, IL18, DEFB132, SLC9A1, TMC2, LGALS3, SLPI, DUOXA2, PPARG, DEFB4A, TIMP4, LTF	75	2073	16650	1.71346	1	1	1
GOTERM_BP_FAT	GO:0098660~inorganic ion transmembrane transport	11	0.106941	0.00133025	C15ORF48, SLC34A2, SLC9A4, SLC30A2, KCNQ1, CLCA2, KCNJ15, CLDN17, GABRG3, SLC9A1, TMC2	75	725	16650	3.36828	0.943523	1	1
GOTERM_BP_FAT	GO:0034220~ion transmembrane transport	11	0.106941	0.00992247	C15ORF48, SLC34A2, SLC9A4, SLC30A2, KCNQ1, CLCA2, KCNJ15, CLDN17, GABRG3, SLC9A1, TMC2	75	963	16650	2.53583	1	1	1
GOTERM_BP_FAT	GO:0042327~positive regulation of phosphorylation	10	0.0972195	0.0219547	KISS1, GDF9, EPHA8, ENTPD5, LRRK2, DIRAS2, PLA2G2A, IL18, TGFA, LTF	75	932	16650	2.38197	1	1	1
GOTERM_BP_FAT	GO:0010562~positive regulation of phosphorus metabolic process	10	0.0972195	0.0422878	KISS1, GDF9, EPHA8, ENTPD5, LRRK2, DIRAS2, PLA2G2A, IL18, TGFA, LTF	75	1049	16650	2.1163	1	1	1
GOTERM_BP_FAT	GO:0045937~positive regulation of phosphate metabolic process	10	0.0972195	0.0422878	KISS1, GDF9, EPHA8, ENTPD5, LRRK2, DIRAS2, PLA2G2A, IL18, TGFA, LTF	75	1049	16650	2.1163	1	1	1
GOTERM_BP_FAT	GO:0044712~single-organism catabolic process	9	0.0874976	0.0319115	PNKD, UGT1A1, COL13A1, ENTPD5, PLA2G2A, AOX1, BCO2, FBP2, CBR3	75	837	16650	2.3871	1	1	1
GOTERM_BP_FAT	GO:0001934~positive regulation of protein phosphorylation	9	0.0874976	0.0433949	KISS1, GDF9, EPHA8, LRRK2, DIRAS2, PLA2G2A, IL18, TGFA, LTF	75	890	16650	2.24494	1	1	1
GOTERM_BP_FAT	GO:1901701~cellular response to oxygen-containing compound	9	0.0874976	0.0488826	UGT1A1, KCNQ1, LRRK2, IL18, CAPN2, PPARG, SLC9A1, UMODL1, LTF	75	912	16650	2.19079	1	1	1
GOTERM_BP_FAT	GO:1902533~positive regulation of intracellular signal transduction	9	0.0874976	0.0496647	KISS1, EPHA8, LRRK2, DIRAS2, PLA2G2A, IL18, TGFA, SLC9A1, LTF	75	915	16650	2.18361	1	1	1
GOTERM_BP_FAT	GO:0009617~response to bacterium	8	0.0777756	0.0104189	UGT1A1, SLPI, PLA2G2A, IL18, DEFB132, DEFB4A, TIMP4, LTF	75	544	16650	3.26471	1	1	1
GOTERM_BP_FAT	GO:0032787~monocarboxylic acid metabolic process	8	0.0777756	0.0119728	PNKD, UGT1A1, ENTPD5, ACSM6, PPARG, BCO2, CYP4F8, CYP2C18	75	559	16650	3.1771	1	1	1
GOTERM_BP_FAT	GO:0098662~inorganic cation transmembrane transport	8	0.0777756	0.0225167	C15ORF48, SLC34A2, SLC9A4, SLC30A2, KCNQ1, KCNJ15, SLC9A1, TMC2	75	635	16650	2.79685	1	1	1
GOTERM_BP_FAT	GO:0098655~cation transmembrane transport	8	0.0777756	0.0363421	C15ORF48, SLC34A2, SLC9A4, SLC30A2, KCNQ1, KCNJ15, SLC9A1, TMC2	75	703	16650	2.52632	1	1	1
GOTERM_BP_FAT	GO:0006820~anion transport	7	0.0680537	0.0177171	SLC34A2, PLA2G2A, CA4, CLCA2, PPARG, CLDN17, GABRG3	75	468	16650	3.32051	1	1	1
GOTERM_BP_FAT	GO:0006873~cellular ion homeostasis	7	0.0680537	0.0464547	KISS1, SLC34A2, SLC9A4, SLC30A2, LRRK2, SLC9A1, LTF	75	588	16650	2.64286	1	1	1
GOTERM_BP_FAT	GO:0009101~glycoprotein biosynthetic process	6	0.0583317	0.0205979	CSGALNACT1, ST6GALNAC1, GALNT5, ENTPD5, GCNT3, MUC21	75	354	16650	3.76271	1	1	1
GOTERM_BP_FAT	GO:0009100~glycoprotein metabolic process	6	0.0583317	0.0322922	CSGALNACT1, ST6GALNAC1, GALNT5, ENTPD5, GCNT3, MUC21	75	399	16650	3.33835	1	1	1
GOTERM_BP_FAT	GO:0051346~negative regulation of hydrolase activity	6	0.0583317	0.0328916	SERPINB11, SLPI, LRRK2, TIMP4, UMODL1, LTF	75	401	16650	3.3217	1	1	1
GOTERM_BP_FAT	GO:0042493~response to drug	6	0.0583317	0.0359929	UGT1A1, KCNQ1, TGFA, PPARG, TIMP4, SLC9A1	75	411	16650	3.24088	1	1	1
GOTERM_BP_FAT	GO:0007586~digestion	5	0.0486098	0.00598667	SLC9A4, UGT1A1, KCNQ1, GCNT3, PGA5	75	163	16650	6.80982	0.999998	1	1
GOTERM_BP_FAT	GO:0042742~defense response to bacterium	5	0.0486098	0.0306781	SLPI, PLA2G2A, DEFB132, DEFB4A, LTF	75	266	16650	4.17293	1	1	1
GOTERM_BP_FAT	GO:0043413~macromolecule glycosylation	5	0.0486098	0.0356215	ST6GALNAC1, GALNT5, ENTPD5, GCNT3, MUC21	75	279	16650	3.97849	1	1	1
GOTERM_BP_FAT	GO:0006486~protein glycosylation	5	0.0486098	0.0356215	ST6GALNAC1, GALNT5, ENTPD5, GCNT3, MUC21	75	279	16650	3.97849	1	1	1
GOTERM_BP_FAT	GO:0070085~glycosylation	5	0.0486098	0.0397219	ST6GALNAC1, GALNT5, ENTPD5, GCNT3, MUC21	75	289	16650	3.84083	1	1	1
GOTERM_BP_FAT	GO:1903533~regulation of protein targeting	5	0.0486098	0.0445326	LRRK2, IL18, ACSM6, RHOU, SLC9A1	75	300	16650	3.7	1	1	1
GOTERM_BP_FAT	GO:0032496~response to lipopolysaccharide	5	0.0486098	0.0454411	UGT1A1, SLPI, IL18, TIMP4, LTF	75	302	16650	3.6755	1	1	1
GOTERM_BP_FAT	GO:0098661~inorganic anion transmembrane transport	4	0.0388878	0.0142494	SLC34A2, CLCA2, CLDN17, GABRG3	75	114	16650	7.78947	1	1	1
GOTERM_BP_FAT	GO:0015698~inorganic anion transport	4	0.0388878	0.0286931	SLC34A2, CLCA2, CLDN17, GABRG3	75	149	16650	5.95973	1	1	1
GOTERM_BP_FAT	GO:0071805~potassium ion transmembrane transport	4	0.0388878	0.0473669	SLC9A4, KCNQ1, KCNJ15, SLC9A1	75	182	16650	4.87912	1	1	1
GOTERM_BP_FAT	GO:0071804~cellular potassium ion transport	4	0.0388878	0.0473669	SLC9A4, KCNQ1, KCNJ15, SLC9A1	75	182	16650	4.87912	1	1	1
GOTERM_BP_FAT	GO:0071870~cellular response to catecholamine stimulus	3	0.0291659	0.00732085	KCNQ1, LRRK2, SLC9A1	75	29	16650	22.9655	1	1	1
GOTERM_BP_FAT	GO:0010743~regulation of macrophage derived foam cell differentiation	3	0.0291659	0.00732085	PLA2G2A, IL18, PPARG	75	29	16650	22.9655	1	1	1
GOTERM_BP_FAT	GO:0071868~cellular response to monoamine stimulus	3	0.0291659	0.00732085	KCNQ1, LRRK2, SLC9A1	75	29	16650	22.9655	1	1	1
GOTERM_BP_FAT	GO:0071867~response to monoamine	3	0.0291659	0.00886725	KCNQ1, LRRK2, SLC9A1	75	32	16650	20.8125	1	1	1
GOTERM_BP_FAT	GO:0071869~response to catecholamine	3	0.0291659	0.00886725	KCNQ1, LRRK2, SLC9A1	75	32	16650	20.8125	1	1	1
GOTERM_BP_FAT	GO:0090077~foam cell differentiation	3	0.0291659	0.0099721	PLA2G2A, IL18, PPARG	75	34	16650	19.5882	1	1	1
GOTERM_BP_FAT	GO:0010742~macrophage derived foam cell differentiation	3	0.0291659	0.0099721	PLA2G2A, IL18, PPARG	75	34	16650	19.5882	1	1	1
GOTERM_BP_FAT	GO:0016266~O-glycan processing	3	0.0291659	0.0292188	GALNT5, GCNT3, MUC21	75	60	16650	11.1	1	1	1
GOTERM_BP_FAT	GO:2000194~regulation of female gonad development	2	0.0194439	0.0478309	GDF9, UMODL1	75	11	16650	40.3636	1	1	1
GOTERM_BP_FAT	GO:0042182~ketone catabolic process	2	0.0194439	0.0478309	PNKD, CBR3	75	11	16650	40.3636	1	1	1
GOTERM_MF_FAT	GO:0043167~ion binding	31	0.301381	0.0102651	NIM1K, CALML5, ACSM6, PRDM13, VWCE, CPZ, CYP2C18, ZNF648, CA4, TRIM46, CLCA2, CAPN2, AOX1, BCO2, TIMP4, CSGALNACT1, SLC34A2, GALNT5, UGT1A1, PLA2G2A, CYP4F8, LRP1B, PNKD, NEURL3, ZSCAN4, PPARG, RHOU, FBP2, PDZRN4, LTF, UMODL1	73	4386	15478	1.4986	0.983019	0.981113	0.981113
GOTERM_MF_FAT	GO:0046872~metal ion binding	30	0.291659	0.00933712	NIM1K, CALML5, ACSM6, PRDM13, VWCE, CPZ, CYP2C18, ZNF648, CA4, TRIM46, CLCA2, CAPN2, AOX1, BCO2, TIMP4, CSGALNACT1, SLC34A2, GALNT5, PLA2G2A, CYP4F8, LRP1B, PNKD, NEURL3, ZSCAN4, PPARG, RHOU, FBP2, PDZRN4, LTF, UMODL1	73	4166	15478	1.52684	0.975412	0.981113	0.981113
GOTERM_MF_FAT	GO:0043169~cation binding	30	0.291659	0.0109739	NIM1K, CALML5, ACSM6, PRDM13, VWCE, CPZ, CYP2C18, ZNF648, CA4, TRIM46, CLCA2, CAPN2, AOX1, BCO2, TIMP4, CSGALNACT1, SLC34A2, GALNT5, PLA2G2A, CYP4F8, LRP1B, PNKD, NEURL3, ZSCAN4, PPARG, RHOU, FBP2, PDZRN4, LTF, UMODL1	73	4213	15478	1.50981	0.987204	0.981113	0.981113
GOTERM_MF_FAT	GO:0022890~inorganic cation transmembrane transporter activity	8	0.0777756	0.010193	C15ORF48, SLC34A2, SLC9A4, SLC30A2, KCNQ1, KCNJ15, SLC9A1, TMC2	73	518	15478	3.27455	0.982523	0.981113	0.981113
GOTERM_MF_FAT	GO:0008324~cation transmembrane transporter activity	8	0.0777756	0.0241368	C15ORF48, SLC34A2, SLC9A4, SLC30A2, KCNQ1, KCNJ15, SLC9A1, TMC2	73	616	15478	2.7536	0.999936	0.981113	0.981113
GOTERM_MF_FAT	GO:0046873~metal ion transmembrane transporter activity	7	0.0680537	0.0136358	SLC34A2, SLC9A4, SLC30A2, KCNQ1, KCNJ15, SLC9A1, TMC2	73	422	15478	3.51704	0.995587	0.981113	0.981113
GOTERM_MF_FAT	GO:0015077~monovalent inorganic cation transmembrane transporter activity	6	0.0583317	0.0241815	C15ORF48, SLC34A2, SLC9A4, KCNQ1, KCNJ15, SLC9A1	73	353	15478	3.60387	0.999937	0.981113	0.981113
GOTERM_MF_FAT	GO:0004857~enzyme inhibitor activity	6	0.0583317	0.0347055	SERPINB11, UGT1A1, SLPI, LRRK2, TIMP4, UMODL1	73	389	15478	3.27035	0.999999	0.981113	0.981113
GOTERM_MF_FAT	GO:0005216~ion channel activity	6	0.0583317	0.0493147	KCNQ1, CLCA2, KCNJ15, CLDN17, GABRG3, TMC2	73	429	15478	2.96542	1	0.981113	0.981113
GOTERM_MF_FAT	GO:0016757~transferase activity, transferring glycosyl groups	5	0.0486098	0.0455982	CSGALNACT1, ST6GALNAC1, GALNT5, UGT1A1, GCNT3	73	289	15478	3.66829	1	0.981113	0.981113
GOTERM_MF_FAT	GO:0015103~inorganic anion transmembrane transporter activity	4	0.0388878	0.0235931	SLC34A2, CLCA2, CLDN17, GABRG3	73	132	15478	6.42507	0.99992	0.981113	0.981113
GOTERM_MF_FAT	GO:0008194~UDP-glycosyltransferase activity	4	0.0388878	0.0295097	CSGALNACT1, GALNT5, UGT1A1, GCNT3	73	144	15478	5.88965	0.999993	0.981113	0.981113
GOTERM_MF_FAT	GO:0015079~potassium ion transmembrane transporter activity	4	0.0388878	0.0338508	SLC9A4, KCNQ1, KCNJ15, SLC9A1	73	152	15478	5.57967	0.999999	0.981113	0.981113
GOTERM_MF_FAT	GO:0005506~iron ion binding	4	0.0388878	0.0441139	AOX1, CYP4F8, CYP2C18, LTF	73	169	15478	5.0184	1	0.981113	0.981113
GOTERM_CC_FAT	GO:0005576~extracellular region	43	0.418044	6.18565e-07	KPRP, SERPINB11, BTG2, PSCA, COL13A1, CALML5, LRRK2, TGFA, VWCE, CPZ, CES5A, SLC9A1, KRT17P5, LGALS3, IL36A, DNAJB3, CA4, CLCA2, CAPN2, GCNT3, AOX1, TAC3, TIMP4, CBR3, ENTPD5, PLA2G2A, IL18, KRT7, IGKV1D-39, KRT76, DEFB132, PGA5, KISS1, GDF9, GSTA5, ABHD17B, SLPI, PKP1, DEFB4A, MUC21, FBP2, LTF, UMODL1	70	4623	14527	1.93029	0.000141641	0.000141651	0.000138559
GOTERM_CC_FAT	GO:0044421~extracellular region part	36	0.34999	1.75735e-05	KPRP, SERPINB11, BTG2, PSCA, CALML5, LRRK2, TGFA, CPZ, CES5A, SLC9A1, LGALS3, IL36A, DNAJB3, CA4, CAPN2, GCNT3, AOX1, TAC3, TIMP4, CBR3, ENTPD5, PLA2G2A, IL18, KRT7, KRT76, PGA5, KISS1, GDF9, GSTA5, SLPI, PKP1, DEFB4A, MUC21, FBP2, LTF, UMODL1	70	3878	14527	1.92652	0.00401628	0.00201216	0.00196823
GOTERM_CC_FAT	GO:0031988~membrane-bounded vesicle	29	0.281937	0.00286828	KPRP, BTG2, PSCA, CALML5, LRRK2, TGFA, CPZ, SLC9A1, LGALS3, DNAJB3, CA4, CAPN2, GCNT3, AOX1, TAC3, SLC30A2, ENTPD5, PLA2G2A, IL18, KRT7, KRT76, PGA5, GSTA5, SLPI, KCNQ1, PKP1, MUC21, FBP2, LTF	70	3611	14527	1.66667	0.482	0.0821045	0.0803118
GOTERM_CC_FAT	GO:0070062~extracellular exosome	26	0.252771	0.000756799	KPRP, BTG2, PSCA, CALML5, LRRK2, CPZ, SLC9A1, LGALS3, DNAJB3, CA4, CAPN2, GCNT3, AOX1, TAC3, ENTPD5, PLA2G2A, IL18, KRT7, KRT76, PGA5, GSTA5, SLPI, PKP1, MUC21, FBP2, LTF	70	2811	14527	1.91951	0.159176	0.0313279	0.0306439
GOTERM_CC_FAT	GO:1903561~extracellular vesicle	26	0.252771	0.000816406	KPRP, BTG2, PSCA, CALML5, LRRK2, CPZ, SLC9A1, LGALS3, DNAJB3, CA4, CAPN2, GCNT3, AOX1, TAC3, ENTPD5, PLA2G2A, IL18, KRT7, KRT76, PGA5, GSTA5, SLPI, PKP1, MUC21, FBP2, LTF	70	2825	14527	1.91	0.170584	0.0313279	0.0306439
GOTERM_CC_FAT	GO:0043230~extracellular organelle	26	0.252771	0.000820819	KPRP, BTG2, PSCA, CALML5, LRRK2, CPZ, SLC9A1, LGALS3, DNAJB3, CA4, CAPN2, GCNT3, AOX1, TAC3, ENTPD5, PLA2G2A, IL18, KRT7, KRT76, PGA5, GSTA5, SLPI, PKP1, MUC21, FBP2, LTF	70	2826	14527	1.90932	0.171422	0.0313279	0.0306439
GOTERM_CC_FAT	GO:0005615~extracellular space	18	0.174995	0.000324545	SERPINB11, LRRK2, PLA2G2A, IL18, TGFA, CPZ, CES5A, KISS1, GDF9, LGALS3, IL36A, SLPI, TAC3, DEFB4A, TIMP4, UMODL1, CBR3, LTF	70	1444	14527	2.58692	0.0716374	0.0247736	0.0242327
GOTERM_CC_FAT	GO:0005783~endoplasmic reticulum	14	0.136107	0.0469552	USP17L15, UGT1A1, COL13A1, ENTPD5, LRRK2, PLA2G2A, TGFA, CYP4F8, CYP2C18, SLC9A1, KCNQ1, CA4, DUOXA2, CAPN2	70	1660	14527	1.75024	0.999984	0.964353	0.943297
GOTERM_CC_FAT	GO:0098590~plasma membrane region	11	0.106941	0.0125131	KISS1, SLC34A2, SLC9A4, COL13A1, KCNQ1, LRRK2, CA4, CLCA2, TGFA, GABRG3, SLC9A1	70	936	14527	2.4389	0.944066	0.318389	0.311437
GOTERM_CC_FAT	GO:0044431~Golgi apparatus part	10	0.0972195	0.0276159	CSGALNACT1, ST6GALNAC1, GALNT5, LRRK2, CA4, GCNT3, TGFA, RHOU, DEFB4A, MUC21	70	910	14527	2.28053	0.99836	0.632404	0.618596
GOTERM_CC_FAT	GO:0016323~basolateral plasma membrane	6	0.0583317	0.00282183	SLC9A4, KCNQ1, CA4, CLCA2, TGFA, SLC9A1	70	204	14527	6.10378	0.476444	0.0821045	0.0803118

## Sheet: ZEB1-AS1
Category	Term	Count	%	PValue	Genes	List Total	Pop Hits	Pop Total	Fold Enrichment	Bonferroni	Benjamini	FDR
GOTERM_BP_FAT	GO:0016070~RNA metabolic process	20	0.273187	0.0273	CUL2, WNT7A, HMGA2, ASH2L, ZNF25, MBD3L3, ELAVL2, MAPK8IP1, AFF2, KIN, BAG4, HNF4A, ZNF438, ZNF514, MTPAP, HOXD9, FGF23, EID2B, LGR4, CDK5R1	46	4648	16650	1.55747	1	1	1
GOTERM_BP_FAT	GO:0019219~regulation of nucleobase-containing compound metabolic process	19	0.259527	0.0164154	CUL2, WNT7A, HMGA2, PRKAG2, ASH2L, ZNF25, MBD3L3, ELAVL2, MAPK8IP1, AFF2, BAG4, HNF4A, ZNF438, ZNF514, HOXD9, FGF23, EID2B, LGR4, CDK5R1	46	4104	16650	1.67572	1	1	1
GOTERM_BP_FAT	GO:0051171~regulation of nitrogen compound metabolic process	19	0.259527	0.0327559	CUL2, WNT7A, HMGA2, PRKAG2, ASH2L, ZNF25, MBD3L3, ELAVL2, MAPK8IP1, AFF2, BAG4, HNF4A, ZNF438, ZNF514, HOXD9, FGF23, EID2B, LGR4, CDK5R1	46	4404	16650	1.56157	1	1	1
GOTERM_BP_FAT	GO:0051252~regulation of RNA metabolic process	18	0.245868	0.0153407	CUL2, WNT7A, HMGA2, ASH2L, ZNF25, MBD3L3, ELAVL2, MAPK8IP1, AFF2, BAG4, HNF4A, ZNF438, ZNF514, HOXD9, FGF23, EID2B, LGR4, CDK5R1	46	3762	16650	1.73185	1	1	1
GOTERM_BP_FAT	GO:0097659~nucleic acid-templated transcription	17	0.232209	0.0336989	CUL2, WNT7A, HMGA2, ASH2L, ZNF25, MBD3L3, ELAVL2, MAPK8IP1, HNF4A, ZNF438, ZNF514, MTPAP, HOXD9, FGF23, EID2B, LGR4, CDK5R1	46	3771	16650	1.63173	1	1	1
GOTERM_BP_FAT	GO:0032774~RNA biosynthetic process	17	0.232209	0.0451813	CUL2, WNT7A, HMGA2, ASH2L, ZNF25, MBD3L3, ELAVL2, MAPK8IP1, HNF4A, ZNF438, ZNF514, MTPAP, HOXD9, FGF23, EID2B, LGR4, CDK5R1	46	3905	16650	1.57574	1	1	1
GOTERM_BP_FAT	GO:0010646~regulation of cell communication	16	0.218549	0.0105339	NAPB, WNT7A, HMGA2, PRKAG2, MAPK8IP1, BAG4, CALB1, JPH3, GNG4, HNF4A, MAP3K8, FGF23, LGR4, GPR158, WNT3, CDK5R1	46	3020	16650	1.91765	1	1	1
GOTERM_BP_FAT	GO:0023051~regulation of signaling	16	0.218549	0.012224	NAPB, WNT7A, HMGA2, PRKAG2, MAPK8IP1, BAG4, CALB1, JPH3, GNG4, HNF4A, MAP3K8, FGF23, LGR4, GPR158, WNT3, CDK5R1	46	3070	16650	1.88642	1	1	1
GOTERM_BP_FAT	GO:0006355~regulation of transcription, DNA-templated	16	0.218549	0.0470518	CUL2, WNT7A, HMGA2, ASH2L, ZNF25, MBD3L3, ELAVL2, MAPK8IP1, HNF4A, ZNF438, ZNF514, HOXD9, FGF23, EID2B, LGR4, CDK5R1	46	3603	16650	1.60736	1	1	1
GOTERM_BP_FAT	GO:1903506~regulation of nucleic acid-templated transcription	16	0.218549	0.0493308	CUL2, WNT7A, HMGA2, ASH2L, ZNF25, MBD3L3, ELAVL2, MAPK8IP1, HNF4A, ZNF438, ZNF514, HOXD9, FGF23, EID2B, LGR4, CDK5R1	46	3625	16650	1.5976	1	1	1
GOTERM_BP_FAT	GO:0051049~regulation of transport	15	0.20489	0.000180473	CDKL2, NAPB, HCN3, STON1, HMGA2, PRKAG2, BAG4, KCNU1, JPH3, HRH3, HNF4A, SCN9A, FGF23, LGR4, CDK5R1	46	1796	16650	3.02302	0.258092	0.298503	0.298503
GOTERM_BP_FAT	GO:0009966~regulation of signal transduction	14	0.191231	0.0250427	WNT7A, HMGA2, PRKAG2, MAPK8IP1, BAG4, JPH3, GNG4, HNF4A, MAP3K8, FGF23, LGR4, GPR158, WNT3, CDK5R1	46	2728	16650	1.85755	1	1	1
GOTERM_BP_FAT	GO:0007267~cell-cell signaling	11	0.150253	0.00631765	NAPB, CALB1, JPH3, HRH3, HNF4A, WNT7A, HMGA2, STX2, FGF23, WNT3, LGR4	46	1517	16650	2.6246	0.999972	0.949944	0.949944
GOTERM_BP_FAT	GO:1901700~response to oxygen-containing compound	10	0.136593	0.0151096	HCN3, HRH3, GNG4, PTGER1, HNF4A, WNT7A, STX2, FGF23, WNT3, CDK5R1	46	1466	16650	2.46901	1	1	1
GOTERM_BP_FAT	GO:0022414~reproductive process	9	0.122934	0.0290962	CDKL2, KCNU1, HNF4A, WNT7A, HMGA2, STX2, HOXD9, WNT3, LGR4	46	1373	16650	2.37262	1	1	1
GOTERM_BP_FAT	GO:0000003~reproduction	9	0.122934	0.0293184	CDKL2, KCNU1, HNF4A, WNT7A, HMGA2, STX2, HOXD9, WNT3, LGR4	46	1375	16650	2.36917	1	1	1
GOTERM_BP_FAT	GO:0032940~secretion by cell	8	0.109275	0.0142414	NAPB, HRH3, HNF4A, WNT7A, HMGA2, STX2, FGF23, LGR4	46	966	16650	2.99757	1	1	1
GOTERM_BP_FAT	GO:0046903~secretion	8	0.109275	0.0267928	NAPB, HRH3, HNF4A, WNT7A, HMGA2, STX2, FGF23, LGR4	46	1098	16650	2.63721	1	1	1
GOTERM_BP_FAT	GO:0023061~signal release	7	0.0956154	0.000848242	NAPB, HRH3, HNF4A, WNT7A, HMGA2, STX2, FGF23	46	417	16650	6.07601	0.754286	0.701496	0.701496
GOTERM_BP_FAT	GO:0044708~single-organism behavior	6	0.081956	0.0041047	CALB1, JPH3, SCN9A, DDHD2, HOXD9, AFF2	46	395	16650	5.49807	0.99889	0.949944	0.949944
GOTERM_BP_FAT	GO:0043269~regulation of ion transport	6	0.081956	0.0163509	HCN3, KCNU1, JPH3, HRH3, SCN9A, FGF23	46	554	16650	3.92011	1	1	1
GOTERM_BP_FAT	GO:0007610~behavior	6	0.081956	0.0167002	CALB1, JPH3, SCN9A, DDHD2, HOXD9, AFF2	46	557	16650	3.89899	1	1	1
GOTERM_BP_FAT	GO:0098916~anterograde trans-synaptic signaling	6	0.081956	0.022841	NAPB, CALB1, JPH3, HRH3, WNT7A, STX2	46	604	16650	3.59559	1	1	1
GOTERM_BP_FAT	GO:0099537~trans-synaptic signaling	6	0.081956	0.022841	NAPB, CALB1, JPH3, HRH3, WNT7A, STX2	46	604	16650	3.59559	1	1	1
GOTERM_BP_FAT	GO:0099536~synaptic signaling	6	0.081956	0.022841	NAPB, CALB1, JPH3, HRH3, WNT7A, STX2	46	604	16650	3.59559	1	1	1
GOTERM_BP_FAT	GO:0007268~chemical synaptic transmission	6	0.081956	0.022841	NAPB, CALB1, JPH3, HRH3, WNT7A, STX2	46	604	16650	3.59559	1	1	1
GOTERM_BP_FAT	GO:1903530~regulation of secretion by cell	6	0.081956	0.0268001	NAPB, HRH3, HNF4A, HMGA2, FGF23, LGR4	46	630	16650	3.4472	1	1	1
GOTERM_BP_FAT	GO:0051046~regulation of secretion	6	0.081956	0.0361812	NAPB, HRH3, HNF4A, HMGA2, FGF23, LGR4	46	683	16650	3.17971	1	1	1
GOTERM_BP_FAT	GO:0050890~cognition	5	0.0682967	0.00475862	CALB1, JPH3, HRH3, DDHD2, AFF2	46	253	16650	7.15329	0.999625	0.949944	0.949944
GOTERM_BP_FAT	GO:0007548~sex differentiation	5	0.0682967	0.0059028	CDKL2, HNF4A, WNT7A, HMGA2, LGR4	46	269	16650	6.72782	0.999944	0.949944	0.949944
GOTERM_BP_FAT	GO:0007269~neurotransmitter secretion	4	0.0546373	0.00625436	NAPB, HRH3, WNT7A, STX2	46	139	16650	10.416	0.999969	0.949944	0.949944
GOTERM_BP_FAT	GO:0099643~signal release from synapse	4	0.0546373	0.00625436	NAPB, HRH3, WNT7A, STX2	46	139	16650	10.416	0.999969	0.949944	0.949944
GOTERM_BP_FAT	GO:0099531~presynaptic process involved in chemical synaptic transmission	4	0.0546373	0.00702679	NAPB, HRH3, WNT7A, STX2	46	145	16650	9.98501	0.999991	0.968526	0.968526
GOTERM_BP_FAT	GO:0030308~negative regulation of cell growth	4	0.0546373	0.0110132	GNG4, HNF4A, WNT3, CDK5R1	46	171	16650	8.46682	1	1	1
GOTERM_BP_FAT	GO:0001505~regulation of neurotransmitter levels	4	0.0546373	0.0160799	NAPB, HRH3, WNT7A, STX2	46	197	16650	7.34937	1	1	1
GOTERM_BP_FAT	GO:0006836~neurotransmitter transport	4	0.0546373	0.0160799	NAPB, HRH3, WNT7A, STX2	46	197	16650	7.34937	1	1	1
GOTERM_BP_FAT	GO:0007611~learning or memory	4	0.0546373	0.0214915	CALB1, JPH3, DDHD2, AFF2	46	220	16650	6.58103	1	1	1
GOTERM_BP_FAT	GO:0007050~cell cycle arrest	4	0.0546373	0.0254969	CUL2, HMGA2, PRKAG2, CDK5R1	46	235	16650	6.16096	1	1	1
GOTERM_BP_FAT	GO:0045926~negative regulation of growth	4	0.0546373	0.0269157	GNG4, HNF4A, WNT3, CDK5R1	46	240	16650	6.03261	1	1	1
GOTERM_BP_FAT	GO:0050768~negative regulation of neurogenesis	4	0.0546373	0.0283763	WNT7A, HMGA2, WNT3, CDK5R1	46	245	16650	5.90949	1	1	1
GOTERM_BP_FAT	GO:0018105~peptidyl-serine phosphorylation	4	0.0546373	0.0286734	BAG4, MAST1, HMGA2, CDK5R1	46	246	16650	5.88547	1	1	1
GOTERM_BP_FAT	GO:0018209~peptidyl-serine modification	4	0.0546373	0.0326876	BAG4, MAST1, HMGA2, CDK5R1	46	259	16650	5.59006	1	1	1
GOTERM_BP_FAT	GO:0051961~negative regulation of nervous system development	4	0.0546373	0.0343062	WNT7A, HMGA2, WNT3, CDK5R1	46	264	16650	5.48419	1	1	1
GOTERM_BP_FAT	GO:0050804~modulation of synaptic transmission	4	0.0546373	0.0397625	NAPB, CALB1, JPH3, WNT7A	46	280	16650	5.17081	1	1	1
GOTERM_BP_FAT	GO:0010721~negative regulation of cell development	4	0.0546373	0.0495146	WNT7A, HMGA2, WNT3, CDK5R1	46	306	16650	4.73146	1	1	1
GOTERM_BP_FAT	GO:0035115`embryonic forelimb morphogenesis	3	0.040978	0.0033647	WNT7A, HOXD9, WNT3	46	32	16650	33.9334	0.996207	0.949944	0.949944
GOTERM_BP_FAT	GO:0035137~hindlimb morphogenesis	3	0.040978	0.00424451	WNT7A, HOXD9, WNT3	46	36	16650	30.163	0.99912	0.949944	0.949944
GOTERM_BP_FAT	GO:0035136~forelimb morphogenesis	3	0.040978	0.00521923	WNT7A, HOXD9, WNT3	46	40	16650	27.1467	0.999826	0.949944	0.949944
GOTERM_BP_FAT	GO:0060078~regulation of postsynaptic membrane potential	3	0.040978	0.0211602	HCN3, SCN9A, WNT7A	46	83	16650	13.0828	1	1	1
GOTERM_BP_FAT	GO:0048863~stem cell differentiation	3	0.040978	0.028812	WNT7A, HMGA2, WNT3	46	98	16650	11.0803	1	1	1
GOTERM_BP_FAT	GO:0099003~vesicle mediated transport in synapse	3	0.040978	0.0310137	NAPB, WNT7A, STX2	46	102	16650	10.6458	1	1	1
GOTERM_BP_FAT	GO:0099504~synaptic vesicle cycle	3	0.040978	0.0386089	NAPB, WNT7A, STX2	46	115	16650	9.44234	1	1	1
GOTERM_BP_FAT	GO:0048489~synaptic vesicle transport	3	0.040978	0.0461813	NAPB, WNT7A, STX2	46	127	16650	8.55015	1	1	1
GOTERM_BP_FAT	GO:0097480~establishment of synaptic vesicle localization	3	0.040978	0.0461813	NAPB, WNT7A, STX2	46	127	16650	8.55015	1	1	1
GOTERM_BP_FAT	GO:0030326~embryonic limb morphogenesis	3	0.040978	0.0468354	WNT7A, HOXD9, WNT3	46	128	16650	8.48336	1	1	1
GOTERM_BP_FAT	GO:0035113~embryonic appendage morphogenesis	3	0.040978	0.0468354	WNT7A, HOXD9, WNT3	46	128	16650	8.48336	1	1	1
GOTERM_BP_FAT	GO:0007338~single fertilization	3	0.040978	0.0474929	KCNU1, STX2, HOXD9	46	129	16650	8.41759	1	1	1
GOTERM_BP_FAT	GO:0072234~metanephric nephron tubule development	2	0.0273187	0.0423964	CALB1, LGR4	46	16	16650	45.2446	1	1	1
GOTERM_BP_FAT	GO:0007213~G-protein coupled acetylcholine receptor signaling pathway	2	0.0273187	0.0475707	HRH3, CDK5R1	46	18	16650	40.2174	1	1	1
GOTERM_MF_FAT	GO:0004871~signal transducer activity	11	0.150253	0.0237191	BAG4, JPH3, HRH3, GNG4, PTGER1, HNF4A, WNT7A, MAP3K8, WNT3, LGR4, GPR158	45	1763	15478	2.14606	0.998393	1	1
GOTERM_MF_FAT	GO:0016301~kinase activity	8	0.109275	0.0146067	CDKL2, MAST1, HMGA2, PRKAG2, MAP3K8, FGF23, CDK5R1, MAPK8IP1	45	924	15478	2.97797	0.980619	1	1
GOTERM_MF_FAT	GO:0004672~protein kinase activity	7	0.0956154	0.00985856	CDKL2, MAST1, HMGA2, PRKAG2, MAP3K8, FGF23, CDK5R1	45	652	15478	3.69277	0.929715	1	1
GOTERM_MF_FAT	GO:0016773~phosphotransferase activity, alcohol group as acceptor	7	0.0956154	0.0226415	CDKL2, MAST1, HMGA2, PRKAG2, MAP3K8, FGF23, CDK5R1	45	784	15478	3.07103	0.99784	1	1
GOTERM_MF_FAT	GO:0004674~protein serine/threonine kinase activity	6	0.081956	0.0089184	CDKL2, MAST1, HMGA2, PRKAG2, MAP3K8, CDK5R1	45	453	15478	4.5557	0.909359	1	1
GOTERM_MF_FAT	GO:0048018~receptor agonist activity	2	0.0273187	0.047267	WNT7A, WNT3	45	17	15478	40.4654	0.999998	1	1
GOTERM_CC_FAT	GO:0045202~synapse	7	0.0956154	0.0145377	HCN3, CALB1, HRH3, WNT7A, STX2, CDK5R1, MAPK8IP1	40	755	14527	3.36719	0.902555	1	1
GOTERM_CC_FAT	GO:0098793~presynapse	4	0.0546373	0.0395838	CALB1, HRH3, WNT7A, STX2	40	282	14527	5.15142	0.998374	1	1
GOTERM_CC_FAT	GO:0005796~Golgi lumen	3	0.040978	0.0273298	WNT7A, FGF23, WNT3	40	96	14527	11.3492	0.987795	1	1

## Sheet: ABHD11-AS1
Category	Term	Count	%	PValue	Genes	List Total	Pop Hits	Pop Total	Fold Enrichment	Bonferroni	Benjamini	FDR
GOTERM_BP_FAT	GO:0055085~transmembrane transport	8	0.16698	0.0157516	SLC25A1, CACNG6, WNT3A, P2RX2, SLC7A13, CYC1, DRD1, NTSR1	35	1322	16650	2.87876	1	1	1
GOTERM_BP_FAT	GO:0022414~reproductive process	8	0.16698	0.019061	MAJIN, CLDN4, RPL10L, TAC3, DRD1, ASCL2, SPANXA2, SPANXA1	35	1373	16650	2.77182	1	1	1
GOTERM_BP_FAT	GO:0000003~reproduction	8	0.16698	0.0192002	MAJIN, CLDN4, RPL10L, TAC3, DRD1, ASCL2, SPANXA2, SPANXA1	35	1375	16650	2.76779	1	1	1
GOTERM_BP_FAT	GO:0006811~ion transport	8	0.16698	0.0256393	SLC25A1, CACNG6, WNT3A, P2RX2, SLC7A13, CYC1, DRD1, NTSR1	35	1458	16650	2.61023	1	1	1
GOTERM_BP_FAT	GO:0050877~neurological system process	7	0.146107	0.0439573	BCHE, OR4F15, P2RX2, DRD1, PPEF2, OR10D4P, NTSR1	35	1288	16650	2.5854	1	1	1
GOTERM_BP_FAT	GO:0098655~cation transmembrane transport	6	0.125235	0.013334	CACNG6, WNT3A, P2RX2, CYC1, DRD1, NTSR1	35	703	16650	4.06015	1	1	1
GOTERM_BP_FAT	GO:0044703~multi-organism reproductive process	6	0.125235	0.0398958	CLDN4, RPL10L, TAC3, DRD1, SPANXA2, SPANXA1	35	936	16650	3.04945	1	1	1
GOTERM_BP_FAT	GO:0034220~ion transmembrane transport	6	0.125235	0.0442361	CACNG6, WNT3A, P2RX2, CYC1, DRD1, NTSR1	35	963	16650	2.96395	1	1	1
GOTERM_BP_FAT	GO:0006812~cation transport	6	0.125235	0.0462547	CACNG6, WNT3A, P2RX2, CYC1, DRD1, NTSR1	35	975	16650	2.92747	1	1	1
GOTERM_BP_FAT	GO:0006816~calcium ion transport	5	0.104362	0.00651141	CACNG6, WNT3A, P2RX2, DRD1, NTSR1	35	369	16650	6.44599	0.999944	1	1
GOTERM_BP_FAT	GO:0070838~divalent metal ion transport	5	0.104362	0.0100137	CACNG6, WNT3A, P2RX2, DRD1, NTSR1	35	418	16650	5.69036	1	1	1
GOTERM_BP_FAT	GO:0072511~divalent inorganic cation transport	5	0.104362	0.0102612	CACNG6, WNT3A, P2RX2, DRD1, NTSR1	35	421	16650	5.64981	1	1	1
GOTERM_BP_FAT	GO:0050878~regulation of body fluid levels	5	0.104362	0.0186371	VAMP8, CLDN4, WNT3A, P2RX2, CLEC1B	35	503	16650	4.72877	1	1	1
GOTERM_BP_FAT	GO:0043269~regulation of ion transport	5	0.104362	0.0255256	CACNG6, WNT3A, P2RX2, DRD1, NTSR1	35	554	16650	4.29345	1	1	1
GOTERM_BP_FAT	GO:0098662~inorganic cation transmembrane transport	5	0.104362	0.0393064	CACNG6, WNT3A, CYC1, DRD1, NTSR1	35	635	16650	3.74578	1	1	1
GOTERM_BP_FAT	GO:0051606~detection of stimulus	5	0.104362	0.049605	OR4F15, P2RX2, PPEF2, OR10D4P, NTSR1	35	685	16650	3.47237	1	1	1
GOTERM_BP_FAT	GO:0051928~positive regulation of calcium ion transport	4	0.0834899	0.00126509	WNT3A, P2RX2, DRD1, NTSR1	35	105	16650	18.1224	0.850067	1	1
GOTERM_BP_FAT	GO:0051924~regulation of calcium ion transport	4	0.0834899	0.00820147	WNT3A, P2RX2, DRD1, NTSR1	35	204	16650	9.32773	0.999996	1	1
GOTERM_BP_FAT	GO:0043270~positive regulation of ion transport	4	0.0834899	0.00922583	WNT3A, P2RX2, DRD1, NTSR1	35	213	16650	8.9336	0.999999	1	1
GOTERM_BP_FAT	GO:0050808~synapse organization	4	0.0834899	0.0114915	WNT3A, P2RX2, SLITRK3, DRD1	35	231	16650	8.23748	1	1	1
GOTERM_BP_FAT	GO:0070588~calcium ion transmembrane transport	4	0.0834899	0.0164166	CACNG6, WNT3A, DRD1, NTSR1	35	264	16650	7.20779	1	1	1
GOTERM_BP_FAT	GO:0010959~regulation of metal ion transport	4	0.0834899	0.0275588	WNT3A, P2RX2, DRD1, NTSR1	35	322	16650	5.90949	1	1	1
GOTERM_BP_FAT	GO:0034765~regulation of ion transmembrane transport	4	0.0834899	0.0452476	CACNG6, WNT3A, DRD1, NTSR1	35	392	16650	4.85423	1	1	1
GOTERM_BP_FAT	GO:0044708~single-organism behavior	4	0.0834899	0.0461075	BCHE, P2RX2, DRD1, NTSR1	35	395	16650	4.81736	1	1	1
GOTERM_BP_FAT	GO:0034762~regulation of transmembrane transport	4	0.0834899	0.0493307	CACNG6, WNT3A, DRD1, NTSR1	35	406	16650	4.68684	1	1	1
GOTERM_BP_FAT	GO:0010524~positive regulation of calcium ion transport into cytosol	3	0.0626174	0.00448224	P2RX2, DRD1, NTSR1	35	49	16650	29.1254	0.99881	1	1
GOTERM_BP_FAT	GO:1904427~positive regulation of calcium ion transmembrane transport	3	0.0626174	0.00643876	WNT3A, DRD1, NTSR1	35	59	16650	24.1889	0.999938	1	1
GOTERM_BP_FAT	GO:0010522~regulation of calcium ion transport into cytosol	3	0.0626174	0.0138839	P2RX2, DRD1, NTSR1	35	88	16650	16.2175	1	1	1
GOTERM_BP_FAT	GO:1904064~positive regulation of cation transmembrane transport	3	0.0626174	0.0176821	WNT3A, DRD1, NTSR1	35	100	16650	14.2714	1	1	1
GOTERM_BP_FAT	GO:0034767~positive regulation of ion transmembrane transport	3	0.0626174	0.0229748	WNT3A, DRD1, NTSR1	35	115	16650	12.4099	1	1	1
GOTERM_BP_FAT	GO:1903169~regulation of calcium ion transmembrane transport	3	0.0626174	0.0237244	WNT3A, DRD1, NTSR1	35	117	16650	12.1978	1	1	1
GOTERM_BP_FAT	GO:0034764~positive regulation of transmembrane transport	3	0.0626174	0.0252535	WNT3A, DRD1, NTSR1	35	121	16650	11.7946	1	1	1
GOTERM_BP_FAT	GO:0007416~synapse assembly	3	0.0626174	0.028837	WNT3A, SLITRK3, DRD1	35	130	16650	10.978	1	1	1
GOTERM_BP_FAT	GO:0060402~calcium ion transport into cytosol	3	0.0626174	0.0292471	P2RX2, DRD1, NTSR1	35	131	16650	10.8942	1	1	1
GOTERM_BP_FAT	GO:0060401~cytosolic calcium ion transport	3	0.0626174	0.0300744	P2RX2, DRD1, NTSR1	35	133	16650	10.7304	1	1	1
GOTERM_BP_FAT	GO:0007612~learning	3	0.0626174	0.0309111	BCHE, DRD1, NTSR1	35	135	16650	10.5714	1	1	1
GOTERM_BP_FAT	GO:0030432~peristalsis	2	0.0417449	0.0142096	P2RX2, DRD1	35	7	16650	135.918	1	1	1
GOTERM_BP_FAT	GO:0014821~phasic smooth muscle contraction	2	0.0417449	0.0302092	P2RX2, DRD1	35	15	16650	63.4286	1	1	1
GOTERM_BP_FAT	GO:0016338~calcium-independent cell-cell adhesion via plasma membrane cell-adhesion molecules	2	0.0417449	0.0459566	CLDN4, CLDN3	35	23	16650	41.3665	1	1	1
GOTERM_MF_FAT	GO:0004871~signal transducer activity	9	0.187852	0.013333	CLDN4, OR4F15, CLDN3, WNT3A, P2RX2, DRD1, CLEC1B, OR10D4P, NTSR1	30	1763	15478	2.63381	0.928942	0.67636	0.67636
GOTERM_MF_FAT	GO:0004888~transmembrane signaling receptor activity	8	0.16698	0.00906338	CLDN4, OR4F15, CLDN3, P2RX2, DRD1, CLEC1B, OR10D4P, NTSR1	30	1309	15478	3.15314	0.833644	0.67636	0.67636
GOTERM_MF_FAT	GO:0099600~transmembrane receptor activity	8	0.16698	0.0112189	CLDN4, OR4F15, CLDN3, P2RX2, DRD1, CLEC1B, OR10D4P, NTSR1	30	1363	15478	3.02822	0.891675	0.67636	0.67636
GOTERM_MF_FAT	GO:0038023~signaling receptor activity	8	0.16698	0.0137332	CLDN4, OR4F15, CLDN3, P2RX2, DRD1, CLEC1B, OR10D4P, NTSR1	30	1417	15478	2.91282	0.934401	0.67636	0.67636
GOTERM_MF_FAT	GO:0060089~molecular transducer activity	8	0.16698	0.0321336	CLDN4, OR4F15, CLDN3, P2RX2, DRD1, CLEC1B, OR10D4P, NTSR1	30	1680	15478	2.45683	0.998394	1	1
GOTERM_MF_FAT	GO:0004872~receptor activity	8	0.16698	0.0321336	CLDN4, OR4F15, CLDN3, P2RX2, DRD1, CLEC1B, OR10D4P, NTSR1	30	1680	15478	2.45683	0.998394	1	1
GOTERM_CC_FAT	GO:0031229~intrinsic component of nuclear inner membrane	2	0.0417449	0.0295434	MAJIN, P2RX2	30	15	14527	64.5644	0.991504	1	1
GOTERM_CC_FAT	GO:0005639~integral component of nuclear inner membrane	2	0.0417449	0.0295434	MAJIN, P2RX2	30	15	14527	64.5644	0.991504	1	1
GOTERM_CC_FAT	GO:0044453~nuclear membrane part	2	0.0417449	0.0314827	MAJIN, P2RX2	30	16	14527	60.5292	0.993819	1	1
GOTERM_CC_FAT	GO:0016327~apicolateral plasma membrane	2	0.0417449	0.0334183	CLDN4, CLDN3	30	17	14527	56.9686	0.995503	1	1
